# Supplementary material for: Investigating the genetic makeup of the major histocompatibility complex (MHC) in the United Arab Emirates population through next-generation sequencing
Source: Sci Rep. 2024 Feb 9;14:3392. doi: 10.1038/s41598-024-53986-1 (PMC10858242; doi:10.1038/s41598-024-53986-1)
Supplement: Supplementary file 2 — Supplementary Information 2. [file 41598_2024_53986_MOESM2_ESM.xlsx]

## Sheet: Table_S1
Table S1: Evaluation of xHLA, HLA-LA tools, and the integrated allele frequency voting approach. The analysis draws upon a comparison with the gold standard targeted sequencing (Omixon) using 36 samples. The table indicates the proportion of samples with an exact match in the top two fields, a match only in the first fields, and a mismatch in the first fields. Methods chosen for further analysis …
Method	Gene	Match in both fields	Match in the first field only	Mismatch in the first field
HLA-LA	A	0.758	0.182	0.061
xHLA	A	0.848	0.061	0.091
Vote by AF	A	0.879	0.03	0.091
HLA-LA	B	0.939	0.03	0.03
xHLA	B	0.909	0.061	0.03
Vote by AF	B	0.939	0.03	0.03
HLA-LA	C	0.971	0.029	0
xHLA	C	0.941	0.059	0
Vote by AF	C	0.941	0.059	0
HLA-LA	DPB1	0.943	0	0.057
xHLA	DPB1	0.829	0	0.171
Vote by AF	DPB1	0.857	0	0.143
HLA-LA	DQB1	1	0	0
xHLA	DQB1	0.75	0.25	0
Vote by AF	DQB1	1	0	0
HLA-LA	DRB1	0.829	0.086	0.086
xHLA	DRB1	0.914	0.086	0
Vote by AF	DRB1	0.943	0.057	0

## Sheet: Table_S2
Table S2: HLA class I allele frequencies (AF) in 570 UAE national subjects.
HLA Allele	Count	AF
A*02:01	160	0.14
A*11:01	97	0.085
A*01:01	86	0.075
A*24:02	83	0.073
A*03:01	79	0.069
A*26:01	70	0.061
A*68:01	68	0.06
A*32:01	67	0.059
A*33:03	52	0.046
A*02:05	43	0.038
A*30:01	41	0.036
A*31:01	34	0.03
A*30:02	30	0.026
A*23:01	25	0.022
A*02:11	21	0.018
A*68:02	19	0.017
A*03:02	17	0.015
A*74:01	17	0.015
A*01:03	16	0.014
A*02:02	13	0.011
A*29:02	12	0.011
A*33:01	10	0.009
A*29:01	7	0.006
A*30:04	7	0.006
A*24:07	6	0.005
A*36:01	6	0.005
A*02:17	5	0.004
A*69:01	5	0.004
A*02:06	4	0.004
A*66:01	4	0.004
A*02:22	3	0.003
A*30:09	3	0.003
A*02:03	2	0.002
A*02:93	2	0.002
A*30:95	2	0.002
A*34:02	2	0.002
A*68:24	2	0.002
A*02:08	1	0.001
A*02:09	1	0.001
A*02:101	1	0.001
A*02:186	1	0.001
A*02:20	1	0.001
A*02:24	1	0.001
A*02:31	1	0.001
A*11:12	1	0.001
A*11:199	1	0.001
A*11:44	1	0.001
A*24:03	1	0.001
A*25:11	1	0.001
A*26:17	1	0.001
A*26:30	1	0.001
A*30:10	1	0.001
A*31:16	1	0.001
A*34:01	1	0.001
A*43:01	1	0.001
A*68:132	1	0.001
A*74:03	1	0.001
B*51:01	105	0.092
B*40:06	101	0.089
B*50:01	97	0.085
B*08:01	92	0.081
B*58:01	48	0.042
B*18:01	44	0.039
B*35:03	39	0.034
B*52:01	39	0.034
B*35:01	36	0.032
B*35:08	36	0.032
B*53:01	33	0.029
B*07:02	29	0.025
B*15:03	27	0.024
B*41:01	27	0.024
B*55:01	26	0.023
B*35:02	25	0.022
B*45:01	24	0.021
B*42:01	21	0.018
B*44:03	17	0.015
B*49:01	17	0.015
B*13:02	15	0.013
B*38:01	15	0.013
B*58:02	15	0.013
B*73:01	14	0.012
B*37:01	13	0.011
B*15:17	12	0.011
B*14:02	11	0.01
B*40:01	11	0.01
B*39:01	10	0.009
B*15:10	9	0.008
B*44:02	9	0.008
B*07:05	8	0.007
B*15:18	7	0.006
B*57:03	7	0.006
B*39:06	6	0.005
B*57:01	6	0.005
B*13:01	5	0.004
B*14:01	5	0.004
B*15:02	5	0.004
B*15:01	4	0.004
B*27:02	4	0.004
B*27:05	4	0.004
B*39:10	4	0.004
B*44:05	4	0.004
B*51:08	4	0.004
B*81:01	4	0.004
B*41:02	3	0.003
B*51:02	3	0.003
B*15:05	2	0.002
B*15:08	2	0.002
B*15:16	2	0.002
B*39:24	2	0.002
B*42:02	2	0.002
B*47:01	2	0.002
B*07:06	1	0.001
B*15:09	1	0.001
B*15:13	1	0.001
B*15:21	1	0.001
B*15:25	1	0.001
B*15:31	1	0.001
B*18:02	1	0.001
B*27:03	1	0.001
B*27:04	1	0.001
B*27:07	1	0.001
B*35:05	1	0.001
B*35:254	1	0.001
B*38:02	1	0.001
B*40:16	1	0.001
B*44:15	1	0.001
B*44:46	1	0.001
B*47:03	1	0.001
B*48:01	1	0.001
B*48:05	1	0.001
B*51:05	1	0.001
B*51:07	1	0.001
B*51:56	1	0.001
B*51:64	1	0.001
B*56:01	1	0.001
B*57:02	1	0.001
B*58:08	1	0.001
B*78:01	1	0.001
B*78:02	1	0.001
C*04:01	169	0.148
C*06:02	160	0.14
C*07:02	133	0.117
C*15:02	130	0.114
C*12:03	78	0.068
C*07:01	63	0.055
C*17:01	52	0.046
C*03:02	40	0.035
C*12:02	38	0.033
C*16:02	37	0.032
C*01:02	26	0.023
C*03:04	24	0.021
C*14:02	20	0.018
C*16:01	19	0.017
C*02:10	18	0.016
C*15:05	18	0.016
C*02:02	15	0.013
C*08:02	15	0.013
C*07:04	14	0.012
C*05:01	8	0.007
C*16:04	8	0.007
C*08:01	7	0.006
C*18:01	6	0.005
C*03:03	5	0.004
C*15:04	5	0.004
C*04:03	4	0.004
C*14:03	4	0.004
C*04:07	3	0.003
C*07:29	2	0.002
C*03:64	1	0.001
C*04:103	1	0.001
C*04:11	1	0.001
C*04:87	1	0.001
C*05:31	1	0.001
C*06:04	1	0.001
C*06:30	1	0.001
C*06:88	1	0.001
C*07:40	1	0.001
C*08:03	1	0.001
C*12:18	1	0.001
C*15:13	1	0.001
C*15:17	1	0.001
C*15:72	1	0.001
C*15:74	1	0.001
C*16:49	1	0.001
C*17:29	1	0.001
C*18:02	1	0.001
C*18:05	1	0.001

## Sheet: Table_S3
Table S3: HLA class II allele frequencies (AF) in 570 UAE national subjects.
HLA Allele	Count	AF
DRB1*03:01	183	0.161
DRB1*07:01	124	0.109
DRB1*16:02	114	0.1
DRB1*15:01	70	0.061
DRB1*16:01	61	0.054
DRB1*11:01	57	0.05
DRB1*10:01	48	0.042
DRB1*11:04	48	0.042
DRB1*04:05	43	0.038
DRB1*15:02	41	0.036
DRB1*04:03	40	0.035
DRB1*13:01	35	0.031
DRB1*13:02	35	0.031
DRB1*15:03	25	0.022
DRB1*14:04	23	0.02
DRB1*04:02	22	0.019
DRB1*03:02	20	0.018
DRB1*01:02	19	0.017
DRB1*01:01	18	0.016
DRB1*11:02	17	0.015
DRB1*12:01	16	0.014
DRB1*04:06	11	0.01
DRB1*14:01	8	0.007
DRB1*08:04	7	0.006
DRB1*09:01	7	0.006
DRB1*12:02	7	0.006
DRB1*13:03	7	0.006
DRB1*04:01	6	0.005
DRB1*15:06	6	0.005
DRB1*08:03	4	0.004
DRB1*04:04	3	0.003
DRB1*04:07	3	0.003
DRB1*04:08	1	0.001
DRB1*04:10	1	0.001
DRB1*04:82	1	0.001
DRB1*08:02	1	0.001
DRB1*11:03	1	0.001
DRB1*13:207	1	0.001
DRB1*14:06	1	0.001
DRB1*14:07	1	0.001
DRB1*14:141	1	0.001
DRB1*14:216	1	0.001
DRB1*14:54	1	0.001
DRB1*16:17	1	0.001
DRB3*02:02	576	0.505
DRB3*01:01	445	0.39
DRB3*03:01	82	0.072
DRB3*02:01	25	0.022
DRB3*01:15	3	0.003
DRB3*03:03	3	0.003
DRB3*01:07	2	0.002
DRB3*02:04	2	0.002
DRB3*02:19	1	0.001
DRB3*02:21	1	0.001
DRB4*01:01	822	0.721
DRB4*03:01	312	0.274
DRB4*01:03	4	0.004
DRB4*01:04	2	0.002
DQA1*01:02	323	0.283
DQA1*05:01	300	0.263
DQA1*03:01	136	0.119
DQA1*01:01	130	0.114
DQA1*02:01	120	0.105
DQA1*01:03	85	0.075
DQA1*04:01	20	0.018
DQA1*06:01	10	0.009
DQA1*03:03	6	0.005
DQA1*01:05	5	0.004
DQA1*05:05	4	0.004
DQA1*01:04	1	0.001
DQB1*02:01	298	0.261
DQB1*05:02	196	0.172
DQB1*03:01	150	0.132
DQB1*05:01	105	0.092
DQB1*03:02	94	0.082
DQB1*06:01	63	0.055
DQB1*06:02	63	0.055
DQB1*05:03	35	0.031
DQB1*04:02	33	0.029
DQB1*06:03	30	0.026
DQB1*03:03	22	0.019
DQB1*06:04	22	0.019
DQB1*06:09	14	0.012
DQB1*03:05	6	0.005
DQB1*02:02	3	0.003
DQB1*02:51	1	0.001
DQB1*03:69	1	0.001
DQB1*04:52	1	0.001
DQB1*05:34	1	0.001
DQB1*06:08	1	0.001
DQB1*06:11	1	0.001
DPA1*01:03	731	0.641
DPA1*02:01	253	0.222
DPA1*02:02	99	0.087
DPA1*03:03	13	0.011
DPA1*01:12	12	0.011
DPA1*03:02	11	0.01
DPA1*04:01	8	0.007
DPA1*01:04	4	0.004
DPA1*01:06	3	0.003
DPA1*03:01	3	0.003
DPA1*01:05	1	0.001
DPA1*01:08	1	0.001
DPA1*02:07	1	0.001
DPB1*04:01	347	0.304
DPB1*02:01	230	0.202
DPB1*03:01	100	0.088
DPB1*04:02	88	0.077
DPB1*14:01	84	0.074
DPB1*01:01	76	0.067
DPB1*13:01	48	0.042
DPB1*09:01	31	0.027
DPB1*17:01	29	0.025
DPB1*10:01	12	0.011
DPB1*18:01	12	0.011
DPB1*26:01	12	0.011
DPB1*45:01	8	0.007
DPB1*15:01	6	0.005
DPB1*19:01	5	0.004
DPB1*05:01	4	0.004
DPB1*16:01	4	0.004
DPB1*91:01	4	0.004
DPB1*01:03	3	0.003
DPB1*23:01	3	0.003
DPB1*28:01	3	0.003
DPB1*06:01	2	0.002
DPB1*104:01	2	0.002
DPB1*11:01	2	0.002
DPB1*39:01	2	0.002
DPB1*398:01	2	0.002
DPB1*442:01	2	0.002
DPB1*55:01	2	0.002
DPB1*02:02	1	0.001
DPB1*105:01	1	0.001
DPB1*109:01	1	0.001
DPB1*124:01	1	0.001
DPB1*173:01	1	0.001
DPB1*21:01	1	0.001
DPB1*29:01	1	0.001
DPB1*30:01	1	0.001
DPB1*307:01	1	0.001
DPB1*355:01	1	0.001
DPB1*367:01	1	0.001
DPB1*40:01	1	0.001
DPB1*457:01	1	0.001
DPB1*50:01	1	0.001
DPB1*80:01	1	0.001
DPB1*89:01	1	0.001
DPB1*93:01	1	0.001

## Sheet: Table_S4
Table S4: Allele frequencies (AF) of non-classical HLA alleles in 570 UAE national subjects.
Allele	Count	AF
E*01:01	658	0.577
E*01:03	472	0.414
E*01:05	10	0.009
F*01:01	1126	0.988
F*01:04	14	0.012
G*01:01	849	0.745
G*01:04	162	0.142
G*01:03	82	0.072
G*01:05	45	0.039
G*01:09	1	0.001
G*01:11	1	0.001

## Sheet: Table_S5
Table S5: Guo and Thompson Hardy-Weinberg expectation (HWE) for 8 HLA loci for all NGS samples (n=570). Obs. Het.: observed heterozygosity; Exp. Het.: expected heterozygosity; * Significant deviation from HWE.
Locus	Obs. Het.	Exp. Het.	HWE P-Value
A	524	534.55	0.3165
B	534	544.81	0.0161*
C	522	521.95	0.0055**
DRB1	499	530.66	0.0000*****
DQA1	444	459.51	0.0172*
DQB1	450	490.2	0.0004***
DPA1	300	303.02	0.0000*****
DPB1	469	478.48	0.7344

## Sheet: Table_S6
Table S6: Ewens-Watterson (EW) homozygosity test of selective neutrality for 8 HLA loci for all NGS samples (n=570). Fnd: normalized deviation of homozygosity (F).
Locus	Observed F	Expected F	Variance in F	Fnd	p-value of F
A	0.0622	0.0739	0.0005	-0.547	0.3268
C	0.0843	0.09	0.0008	-0.204	0.5083
B	0.0442	0.0476	0.0001	-0.2926	0.4575
DRB1	0.069	0.0999	0.0011	-0.944	0.108
DQA1	0.1939	0.3485	0.0189	-1.1255	0.0658
DQB1	0.14	0.2147	0.0071	-0.8886	0.1388
DPA1	0.4684	0.3273	0.0164	1.103	0.8687
DPB1	0.1606	0.0971	0.001	2.0197	0.9561

## Sheet: Table_S7
Table S7: Top 400 haplotype frequencies (HF) for 6 HLA loci (HLA-A-B-C-DQA1-DQB1-DRB1) in the current 570 UAE cohort.
Haplotype	HF
A*26:01~B*08:01~C*07:02~DQA1*05:01~DQB1*02:01~DRB1*03:01	0.01755
A*02:01~B*50:01~C*06:02~DQA1*02:01~DQB1*02:01~DRB1*07:01	0.01304
A*11:01~B*40:06~C*15:02~DQA1*01:02~DQB1*05:02~DRB1*16:02	0.01177
A*02:05~B*50:01~C*06:02~DQA1*02:01~DQB1*02:01~DRB1*07:01	0.00923
A*33:03~B*58:01~C*03:02~DQA1*05:01~DQB1*02:01~DRB1*03:01	0.00791
A*24:02~B*08:01~C*07:02~DQA1*05:01~DQB1*02:01~DRB1*03:01	0.00771
A*68:01~B*35:03~C*04:01~DQA1*03:01~DQB1*03:02~DRB1*04:05	0.00746
A*33:03~B*44:03~C*07:01~DQA1*02:01~DQB1*02:01~DRB1*07:01	0.00652
A*01:01~B*57:01~C*06:02~DQA1*02:01~DQB1*03:03~DRB1*07:01	0.00649
A*11:01~B*08:01~C*07:02~DQA1*05:01~DQB1*02:01~DRB1*03:01	0.00648
A*02:01~B*40:06~C*15:02~DQA1*01:02~DQB1*05:02~DRB1*16:02	0.00641
A*02:11~B*40:06~C*15:02~DQA1*01:03~DQB1*06:01~DRB1*15:01	0.0056
A*02:01~B*51:01~C*15:02~DQA1*03:01~DQB1*03:02~DRB1*04:02	0.0056
A*01:01~B*37:01~C*06:02~DQA1*01:01~DQB1*05:01~DRB1*10:01	0.00534
A*30:01~B*13:02~C*06:02~DQA1*02:01~DQB1*02:01~DRB1*07:01	0.00509
A*03:01~B*50:01~C*06:02~DQA1*03:01~DQB1*04:02~DRB1*04:06	0.00466
A*32:01~B*51:01~C*16:02~DQA1*01:02~DQB1*05:02~DRB1*16:01	0.00466
A*24:07~B*35:05~C*04:01~DQA1*06:01~DQB1*03:01~DRB1*12:02	0.0042
A*30:01~B*42:01~C*17:01~DQA1*04:01~DQB1*04:02~DRB1*03:02	0.0042
A*02:01~B*08:01~C*07:02~DQA1*05:01~DQB1*02:01~DRB1*03:01	0.00401
A*33:01~B*14:02~C*08:02~DQA1*01:01~DQB1*05:01~DRB1*01:02	0.00373
A*03:01~B*50:01~C*06:02~DQA1*02:01~DQB1*02:01~DRB1*07:01	0.00372
A*24:02~B*35:08~C*04:01~DQA1*01:02~DQB1*05:02~DRB1*16:01	0.00365
A*01:01~B*40:06~C*15:02~DQA1*01:02~DQB1*05:02~DRB1*16:02	0.00354
A*02:01~B*35:01~C*04:01~DQA1*05:01~DQB1*02:01~DRB1*03:01	0.00326
A*03:01~B*07:02~C*07:02~DQA1*01:02~DQB1*06:02~DRB1*15:01	0.00326
A*01:01~B*52:01~C*12:02~DQA1*01:03~DQB1*06:01~DRB1*15:02	0.00316
A*33:03~B*53:01~C*04:01~DQA1*05:01~DQB1*02:01~DRB1*03:01	0.0028
A*29:02~B*45:01~C*06:02~DQA1*05:01~DQB1*03:01~DRB1*11:02	0.0028
A*33:03~B*58:01~C*03:02~DQA1*01:02~DQB1*05:02~DRB1*16:01	0.0028
A*02:01~B*51:01~C*16:02~DQA1*01:02~DQB1*05:02~DRB1*16:02	0.0028
A*68:01~B*08:01~C*07:02~DQA1*05:01~DQB1*02:01~DRB1*03:01	0.0028
A*02:05~B*50:01~C*06:02~DQA1*01:02~DQB1*06:02~DRB1*15:01	0.0028
A*32:01~B*35:02~C*04:01~DQA1*05:01~DQB1*03:01~DRB1*11:04	0.0028
A*24:02~B*40:06~C*15:02~DQA1*01:02~DQB1*05:02~DRB1*16:02	0.00276
A*11:01~B*40:06~C*15:02~DQA1*05:01~DQB1*02:01~DRB1*03:01	0.00276
A*24:02~B*18:01~C*12:03~DQA1*05:01~DQB1*03:01~DRB1*11:04	0.00266
A*02:01~B*52:01~C*12:02~DQA1*01:03~DQB1*06:01~DRB1*15:02	0.00236
A*33:03~B*58:01~C*03:02~DQA1*01:03~DQB1*06:01~DRB1*15:02	0.00236
A*30:02~B*53:01~C*04:01~DQA1*05:01~DQB1*02:01~DRB1*03:01	0.00233
A*01:01~B*15:17~C*07:01~DQA1*01:02~DQB1*06:04~DRB1*13:02	0.00233
A*31:01~B*35:08~C*04:01~DQA1*01:02~DQB1*06:02~DRB1*15:01	0.00233
A*34:01~B*15:21~C*04:03~DQA1*01:02~DQB1*05:02~DRB1*15:02	0.00233
A*24:02~B*38:02~C*07:02~DQA1*01:02~DQB1*05:02~DRB1*15:02	0.00233
A*26:01~B*51:01~C*15:02~DQA1*05:01~DQB1*03:01~DRB1*11:01	0.00233
A*02:01~B*07:02~C*07:02~DQA1*05:01~DQB1*02:01~DRB1*03:01	0.00233
A*11:01~B*55:01~C*01:02~DQA1*01:02~DQB1*05:02~DRB1*16:02	0.00233
A*24:02~B*52:01~C*12:02~DQA1*03:01~DQB1*03:02~DRB1*04:03	0.00233
A*03:01~B*40:06~C*15:02~DQA1*01:02~DQB1*05:02~DRB1*16:02	0.00205
A*11:01~B*07:05~C*07:02~DQA1*01:03~DQB1*06:01~DRB1*15:01	0.00196
A*26:01~B*50:01~C*06:02~DQA1*02:01~DQB1*02:01~DRB1*07:01	0.00188
A*11:01~B*35:01~C*04:01~DQA1*01:01~DQB1*05:01~DRB1*01:01	0.00187
A*01:01~B*35:01~C*04:01~DQA1*01:01~DQB1*05:01~DRB1*01:01	0.00187
A*01:01~B*41:01~C*17:01~DQA1*01:01~DQB1*05:01~DRB1*10:01	0.00187
A*24:02~B*08:01~C*07:02~DQA1*01:02~DQB1*05:02~DRB1*16:02	0.00187
A*01:01~B*08:01~C*07:01~DQA1*05:01~DQB1*02:01~DRB1*03:01	0.00187
A*32:01~B*52:01~C*12:02~DQA1*01:03~DQB1*06:01~DRB1*15:02	0.00187
A*11:01~B*15:02~C*08:01~DQA1*06:01~DQB1*03:01~DRB1*12:02	0.00187
A*02:17~B*40:06~C*03:04~DQA1*01:02~DQB1*05:02~DRB1*16:02	0.00187
A*34:01~B*40:02~C*15:02~DQA1*01:02~DQB1*05:02~DRB1*15:02	0.00187
A*31:01~B*51:01~C*15:02~DQA1*01:03~DQB1*06:03~DRB1*13:01	0.00187
A*32:01~B*40:06~C*15:02~DQA1*01:02~DQB1*05:02~DRB1*15:01	0.00187
A*02:01~B*55:01~C*01:02~DQA1*05:01~DQB1*02:01~DRB1*03:01	0.00187
A*32:01~B*41:01~C*17:01~DQA1*05:01~DQB1*02:01~DRB1*03:01	0.00187
A*11:01~B*35:01~C*04:01~DQA1*01:03~DQB1*06:03~DRB1*13:01	0.00187
A*30:02~B*53:01~C*04:01~DQA1*01:02~DQB1*06:09~DRB1*13:02	0.00187
A*02:01~B*39:01~C*12:03~DQA1*01:02~DQB1*05:02~DRB1*16:01	0.00187
A*03:01~B*57:01~C*06:02~DQA1*02:01~DQB1*03:03~DRB1*07:01	0.00187
A*02:06~B*15:02~C*08:01~DQA1*01:02~DQB1*06:01~DRB1*15:01	0.00187
A*24:02~B*35:02~C*04:01~DQA1*05:01~DQB1*03:01~DRB1*11:04	0.00187
A*30:01~B*08:01~C*07:02~DQA1*05:01~DQB1*02:01~DRB1*03:01	0.00187
A*68:02~B*15:10~C*03:04~DQA1*05:01~DQB1*02:01~DRB1*03:01	0.00187
A*11:01~B*40:01~C*12:03~DQA1*01:03~DQB1*06:01~DRB1*15:02	0.00183
A*01:01~B*50:01~C*06:02~DQA1*02:01~DQB1*02:01~DRB1*07:01	0.00179
A*11:01~B*35:03~C*04:01~DQA1*01:01~DQB1*05:03~DRB1*14:04	0.00179
A*02:01~B*18:01~C*12:03~DQA1*05:01~DQB1*03:01~DRB1*11:01	0.00177
A*11:01~B*40:06~C*15:02~DQA1*02:01~DQB1*02:01~DRB1*07:01	0.00176
A*01:01~B*35:02~C*04:01~DQA1*05:01~DQB1*03:01~DRB1*11:04	0.00173
A*03:02~B*08:01~C*07:02~DQA1*05:01~DQB1*02:01~DRB1*03:01	0.00153
A*26:01~B*38:01~C*12:03~DQA1*05:01~DQB1*02:01~DRB1*03:01	0.00153
A*02:01~B*35:01~C*04:01~DQA1*01:02~DQB1*05:02~DRB1*16:01	0.00153
A*01:01~B*08:01~C*07:02~DQA1*05:01~DQB1*02:01~DRB1*03:01	0.00152
A*24:02~B*18:01~C*07:01~DQA1*05:01~DQB1*02:01~DRB1*03:01	0.00152
A*11:01~B*58:01~C*03:02~DQA1*05:01~DQB1*02:01~DRB1*03:01	0.0015
A*02:05~B*51:01~C*16:02~DQA1*01:03~DQB1*06:03~DRB1*13:01	0.00144
A*11:01~B*57:01~C*06:02~DQA1*02:01~DQB1*03:03~DRB1*07:01	0.00142
A*68:01~B*57:01~C*06:02~DQA1*02:01~DQB1*03:03~DRB1*07:01	0.00142
A*33:03~B*58:01~C*03:02~DQA1*02:01~DQB1*03:03~DRB1*07:01	0.0014
A*11:01~B*07:05~C*07:02~DQA1*01:01~DQB1*05:03~DRB1*14:04	0.0014
A*11:01~B*35:01~C*04:01~DQA1*01:03~DQB1*06:01~DRB1*15:02	0.0014
A*01:03~B*73:01~C*15:05~DQA1*05:01~DQB1*03:01~DRB1*11:01	0.0014
A*31:01~B*50:01~C*06:02~DQA1*01:02~DQB1*05:02~DRB1*16:01	0.0014
A*23:01~B*44:03~C*04:01~DQA1*03:01~DQB1*03:03~DRB1*09:01	0.0014
A*01:01~B*58:01~C*03:02~DQA1*01:02~DQB1*06:02~DRB1*15:01	0.0014
A*02:05~B*50:01~C*06:02~DQA1*05:01~DQB1*03:01~DRB1*11:04	0.0014
A*01:01~B*07:05~C*07:02~DQA1*01:03~DQB1*06:01~DRB1*15:01	0.0014
A*01:03~B*41:01~C*07:02~DQA1*05:01~DQB1*02:01~DRB1*03:01	0.0014
A*23:01~B*35:01~C*04:01~DQA1*05:01~DQB1*02:01~DRB1*03:01	0.0014
A*02:02~B*41:01~C*17:01~DQA1*03:01~DQB1*02:01~DRB1*04:05	0.0014
A*32:01~B*51:01~C*14:02~DQA1*06:01~DQB1*03:01~DRB1*12:02	0.0014
A*24:02~B*51:01~C*16:02~DQA1*01:02~DQB1*06:01~DRB1*15:01	0.0014
A*69:01~B*35:08~C*12:03~DQA1*03:01~DQB1*03:02~DRB1*04:03	0.0014
A*29:01~B*07:02~C*17:01~DQA1*01:02~DQB1*06:02~DRB1*15:01	0.0014
A*24:02~B*18:01~C*12:03~DQA1*01:03~DQB1*06:03~DRB1*13:01	0.0014
A*24:02~B*35:08~C*04:01~DQA1*05:01~DQB1*03:01~DRB1*11:01	0.0014
A*68:02~B*07:02~C*07:02~DQA1*01:02~DQB1*06:02~DRB1*15:03	0.0014
A*24:02~B*35:01~C*04:01~DQA1*01:02~DQB1*05:02~DRB1*16:02	0.0014
A*24:07~B*35:05~C*04:01~DQA1*01:01~DQB1*05:01~DRB1*15:02	0.0014
A*23:01~B*53:01~C*06:02~DQA1*01:02~DQB1*06:04~DRB1*13:02	0.0014
A*30:02~B*42:01~C*17:01~DQA1*05:01~DQB1*02:01~DRB1*03:01	0.0014
A*31:01~B*40:01~C*03:04~DQA1*02:01~DQB1*02:01~DRB1*07:01	0.0014
A*31:01~B*51:01~C*14:02~DQA1*01:02~DQB1*05:02~DRB1*16:01	0.0014
A*24:02~B*55:01~C*01:02~DQA1*01:01~DQB1*05:03~DRB1*14:04	0.0014
A*68:01~B*58:01~C*03:02~DQA1*01:02~DQB1*06:09~DRB1*13:02	0.0014
A*68:01~B*58:02~C*06:02~DQA1*01:01~DQB1*05:01~DRB1*12:01	0.0014
A*74:01~B*15:03~C*02:10~DQA1*05:01~DQB1*02:01~DRB1*03:01	0.0014
A*24:03~B*51:06~C*12:04~DQA1*02:01~DQB1*03:03~DRB1*07:01	0.0014
A*02:01~B*08:01~C*07:02~DQA1*02:01~DQB1*02:01~DRB1*07:01	0.0014
A*31:01~B*39:06~C*12:03~DQA1*01:02~DQB1*05:02~DRB1*16:01	0.0014
A*11:01~B*35:01~C*04:01~DQA1*01:01~DQB1*05:03~DRB1*14:04	0.0014
A*30:02~B*53:01~C*04:01~DQA1*03:01~DQB1*03:02~DRB1*04:05	0.0014
A*24:02~B*52:01~C*12:02~DQA1*01:03~DQB1*06:01~DRB1*15:02	0.0014
A*01:01~B*52:01~C*12:02~DQA1*01:02~DQB1*05:02~DRB1*16:02	0.0014
A*74:01~B*58:02~C*06:02~DQA1*05:01~DQB1*03:01~DRB1*11:02	0.0014
A*03:01~B*52:01~C*12:02~DQA1*01:03~DQB1*06:01~DRB1*15:02	0.0014
A*32:01~B*49:01~C*07:01~DQA1*05:01~DQB1*02:01~DRB1*03:01	0.0014
A*24:02~B*15:17~C*07:01~DQA1*01:02~DQB1*06:04~DRB1*13:02	0.0014
A*32:01~B*18:01~C*12:03~DQA1*01:02~DQB1*05:02~DRB1*16:01	0.0014
A*02:01~B*51:01~C*15:04~DQA1*01:02~DQB1*06:02~DRB1*15:01	0.0014
A*30:02~B*57:03~C*18:02~DQA1*01:02~DQB1*05:01~DRB1*13:01	0.0014
A*24:02~B*40:06~C*15:02~DQA1*01:03~DQB1*06:01~DRB1*15:02	0.0014
A*24:02~B*40:06~C*15:02~DQA1*01:02~DQB1*06:01~DRB1*15:01	0.0014
A*24:02~B*52:01~C*12:02~DQA1*01:02~DQB1*06:02~DRB1*15:01	0.0014
A*24:02~B*15:02~C*08:01~DQA1*06:01~DQB1*03:01~DRB1*12:02	0.0014
A*68:02~B*58:01~C*07:01~DQA1*04:01~DQB1*04:02~DRB1*03:02	0.0014
A*02:01~B*15:17~C*07:01~DQA1*01:02~DQB1*06:04~DRB1*13:02	0.0014
A*01:03~B*73:01~C*15:05~DQA1*01:01~DQB1*05:01~DRB1*10:01	0.0014
A*11:01~B*15:02~C*08:01~DQA1*01:02~DQB1*06:01~DRB1*15:01	0.00139
A*26:01~B*07:02~C*07:02~DQA1*05:01~DQB1*02:01~DRB1*03:01	0.00136
A*02:01~B*51:01~C*15:02~DQA1*05:01~DQB1*02:01~DRB1*03:01	0.00131
A*03:01~B*07:05~C*07:02~DQA1*01:03~DQB1*06:01~DRB1*15:01	0.0013
A*01:01~B*58:01~C*03:02~DQA1*05:01~DQB1*02:01~DRB1*03:01	0.0013
A*02:01~B*51:01~C*15:02~DQA1*03:01~DQB1*03:02~DRB1*04:03	0.00129
A*32:01~B*18:01~C*07:01~DQA1*05:01~DQB1*02:01~DRB1*03:01	0.00128
A*03:01~B*35:01~C*04:01~DQA1*01:02~DQB1*05:02~DRB1*16:01	0.00127
A*11:01~B*07:02~C*07:02~DQA1*01:01~DQB1*05:01~DRB1*10:01	0.00125
A*02:01~B*52:01~C*12:02~DQA1*03:01~DQB1*03:02~DRB1*04:03	0.00125
A*03:01~B*08:01~C*07:02~DQA1*05:01~DQB1*02:01~DRB1*03:01	0.00112
A*02:01~B*40:06~C*15:02~DQA1*05:01~DQB1*02:01~DRB1*03:01	0.00112
A*11:01~B*52:01~C*12:02~DQA1*03:01~DQB1*03:02~DRB1*04:03	0.00108
A*11:01~B*35:02~C*04:01~DQA1*05:01~DQB1*03:01~DRB1*11:04	0.00107
A*01:01~B*51:01~C*15:02~DQA1*01:03~DQB1*06:03~DRB1*13:01	0.00105
A*02:01~B*44:03~C*14:03~DQA1*03:01~DQB1*03:02~DRB1*04:05	0.00104
A*02:01~B*18:01~C*12:03~DQA1*05:01~DQB1*02:01~DRB1*03:01	0.00103
A*11:01~B*53:01~C*04:01~DQA1*05:01~DQB1*02:01~DRB1*03:01	0.00102
A*11:01~B*53:01~C*04:01~DQA1*01:03~DQB1*06:01~DRB1*15:02	0.001
A*33:03~B*50:01~C*06:02~DQA1*02:01~DQB1*02:01~DRB1*07:01	0.00099
A*02:01~B*51:01~C*15:02~DQA1*01:02~DQB1*06:02~DRB1*15:01	0.00097
A*01:01~B*13:02~C*06:02~DQA1*02:01~DQB1*02:01~DRB1*07:01	0.00094
A*26:01~B*08:01~C*07:02~DQA1*01:02~DQB1*05:02~DRB1*16:10	0.00093
A*32:01~B*35:08~C*04:01~DQA1*05:01~DQB1*03:01~DRB1*14:06	0.00093
A*24:02~B*40:01~C*03:04~DQA1*03:01~DQB1*03:05~DRB1*04:03	0.00093
A*26:01~B*51:01~C*15:02~DQA1*01:02~DQB1*05:02~DRB1*16:01	0.00093
A*02:01~B*51:01~C*16:02~DQA1*03:01~DQB1*03:02~DRB1*04:03	0.00093
A*74:01~B*49:01~C*07:01~DQA1*05:01~DQB1*03:01~DRB1*11:04	0.00093
A*30:02~B*57:03~C*18:01~DQA1*01:02~DQB1*05:01~DRB1*13:01	0.00093
A*02:01~B*51:01~C*02:02~DQA1*01:03~DQB1*03:01~DRB1*13:01	0.00093
A*02:01~B*45:01~C*16:01~DQA1*01:02~DQB1*05:02~DRB1*11:01	0.00093
A*02:11~B*35:03~C*04:01~DQA1*02:01~DQB1*03:03~DRB1*07:01	0.00093
A*30:04~B*41:01~C*07:01~DQA1*01:02~DQB1*06:09~DRB1*13:02	0.00093
A*24:02~B*35:05~C*04:01~DQA1*01:02~DQB1*05:02~DRB1*15:02	0.00093
A*24:02~B*15:35~C*07:02~DQA1*01:02~DQB1*05:02~DRB1*15:02	0.00093
A*03:02~B*50:01~C*06:02~DQA1*02:01~DQB1*02:01~DRB1*07:01	0.00093
A*24:02~B*35:01~C*04:01~DQA1*03:01~DQB1*03:02~DRB1*04:02	0.00093
A*68:01~B*40:06~C*15:02~DQA1*01:01~DQB1*05:03~DRB1*14:04	0.00093
A*30:01~B*45:01~C*06:02~DQA1*01:01~DQB1*05:03~DRB1*14:04	0.00093
A*02:01~B*18:01~C*07:02~DQA1*05:01~DQB1*03:01~DRB1*11:04	0.00093
A*01:01~B*49:01~C*07:01~DQA1*01:02~DQB1*06:04~DRB1*13:02	0.00093
A*03:01~B*51:02~C*07:02~DQA1*03:01~DQB1*03:02~DRB1*04:03	0.00093
A*24:02~B*40:01~C*04:01~DQA1*01:02~DQB1*05:02~DRB1*15:02	0.00093
A*74:01~B*15:03~C*02:10~DQA1*01:02~DQB1*05:01~DRB1*13:01	0.00093
A*24:02~B*40:01~C*04:01~DQA1*03:01~DQB1*03:02~DRB1*04:03	0.00093
A*33:01~B*14:02~C*08:02~DQA1*03:01~DQB1*03:02~DRB1*04:03	0.00093
A*11:01~B*52:01~C*12:02~DQA1*01:02~DQB1*05:02~DRB1*16:02	0.00093
A*24:07~B*35:05~C*04:01~DQA1*01:02~DQB1*05:02~DRB1*15:02	0.00093
A*30:01~B*42:01~C*17:01~DQA1*05:01~DQB1*03:01~DRB1*11:02	0.00093
A*30:01~B*13:02~C*06:02~DQA1*01:02~DQB1*05:02~DRB1*16:02	0.00093
A*02:11~B*44:03~C*07:01~DQA1*02:01~DQB1*02:01~DRB1*07:01	0.00093
A*24:02~B*35:01~C*04:01~DQA1*05:01~DQB1*03:01~DRB1*11:01	0.00093
A*11:01~B*40:06~C*03:04~DQA1*01:02~DQB1*05:02~DRB1*16:02	0.00093
A*02:01~B*15:03~C*02:10~DQA1*05:01~DQB1*03:01~DRB1*11:01	0.00093
A*68:01~B*58:01~C*06:02~DQA1*05:01~DQB1*03:01~DRB1*11:01	0.00093
A*24:02~B*38:02~C*07:02~DQA1*01:02~DQB1*05:02~DRB1*16:02	0.00093
A*32:01~B*44:03~C*04:01~DQA1*02:01~DQB1*02:01~DRB1*07:01	0.00093
A*01:01~B*55:01~C*01:02~DQA1*01:02~DQB1*05:02~DRB1*15:06	0.00093
A*01:01~B*44:03~C*07:01~DQA1*01:01~DQB1*05:01~DRB1*01:01	0.00093
A*02:01~B*50:01~C*06:02~DQA1*05:01~DQB1*02:01~DRB1*03:01	0.00093
A*11:01~B*40:01~C*07:02~DQA1*03:01~DQB1*03:03~DRB1*09:01	0.00093
A*11:01~B*15:35~C*07:02~DQA1*01:02~DQB1*05:02~DRB1*15:02	0.00093
A*26:01~B*35:08~C*04:01~DQA1*01:02~DQB1*05:02~DRB1*16:02	0.00093
A*01:01~B*55:01~C*01:02~DQA1*01:03~DQB1*06:03~DRB1*13:01	0.00093
A*31:01~B*51:01~C*15:02~DQA1*05:01~DQB1*03:01~DRB1*11:01	0.00093
A*32:01~B*50:01~C*06:02~DQA1*02:01~DQB1*02:01~DRB1*07:01	0.00093
A*02:02~B*41:01~C*17:01~DQA1*03:01~DQB1*03:02~DRB1*04:03	0.00093
A*02:01~B*07:02~C*07:02~DQA1*01:02~DQB1*06:02~DRB1*15:01	0.00093
A*01:01~B*18:01~C*06:02~DQA1*03:01~DQB1*03:02~DRB1*04:03	0.00093
A*11:01~B*38:01~C*12:03~DQA1*01:02~DQB1*05:02~DRB1*16:01	0.00093
A*02:01~B*41:01~C*17:01~DQA1*05:01~DQB1*02:01~DRB1*03:01	0.00093
A*02:11~B*15:17~C*07:01~DQA1*01:02~DQB1*06:04~DRB1*13:02	0.00093
A*11:01~B*40:06~C*15:02~DQA1*01:01~DQB1*05:01~DRB1*01:01	0.00093
A*24:02~B*35:03~C*12:03~DQA1*01:01~DQB1*05:03~DRB1*14:01	0.00093
A*68:02~B*55:01~C*04:01~DQA1*01:02~DQB1*06:03~DRB1*15:01	0.00093
A*24:02~B*35:03~C*12:03~DQA1*01:03~DQB1*06:01~DRB1*15:02	0.00093
A*74:01~B*07:05~C*15:05~DQA1*01:01~DQB1*05:01~DRB1*10:01	0.00093
A*30:04~B*15:03~C*02:10~DQA1*01:02~DQB1*06:02~DRB1*15:03	0.00093
A*02:11~B*18:01~C*07:01~DQA1*01:02~DQB1*05:02~DRB1*15:01	0.00093
A*34:01~B*15:21~C*04:03~DQA1*05:01~DQB1*03:01~DRB1*11:01	0.00093
A*26:01~B*07:02~C*07:02~DQA1*01:03~DQB1*06:01~DRB1*15:02	0.00093
A*68:01~B*51:01~C*16:02~DQA1*01:01~DQB1*05:01~DRB1*01:01	0.00093
A*30:02~B*18:01~C*07:04~DQA1*01:02~DQB1*06:02~DRB1*11:01	0.00093
A*01:01~B*58:01~C*06:02~DQA1*01:01~DQB1*05:01~DRB1*10:01	0.00093
A*02:11~B*51:01~C*07:02~DQA1*01:02~DQB1*06:01~DRB1*15:01	0.00093
A*03:01~B*55:01~C*01:02~DQA1*01:03~DQB1*06:03~DRB1*13:01	0.00093
A*02:01~B*07:02~C*07:02~DQA1*02:01~DQB1*02:01~DRB1*07:01	0.00093
A*34:01~B*58:01~C*03:02~DQA1*06:01~DQB1*03:01~DRB1*12:02	0.00093
A*30:01~B*35:01~C*17:01~DQA1*01:02~DQB1*06:02~DRB1*15:03	0.00093
A*01:01~B*35:01~C*04:01~DQA1*01:01~DQB1*05:01~DRB1*10:01	0.00093
A*11:01~B*38:02~C*07:02~DQA1*01:02~DQB1*05:02~DRB1*15:02	0.00093
A*30:02~B*15:10~C*03:04~DQA1*01:02~DQB1*06:02~DRB1*15:03	0.00093
A*11:01~B*15:18~C*07:04~DQA1*02:01~DQB1*03:03~DRB1*07:01	0.00093
A*02:05~B*18:01~C*12:03~DQA1*05:01~DQB1*03:01~DRB1*11:04	0.00093
A*68:01~B*27:07~C*15:02~DQA1*05:01~DQB1*03:01~DRB1*11:01	0.00093
A*68:01~B*15:02~C*08:01~DQA1*01:02~DQB1*05:02~DRB1*12:02	0.00093
A*74:01~B*15:03~C*02:10~DQA1*01:02~DQB1*06:02~DRB1*11:01	0.00093
A*02:03~B*38:02~C*07:02~DQA1*01:01~DQB1*05:01~DRB1*15:02	0.00093
A*33:03~B*15:29~C*07:04~DQA1*01:02~DQB1*06:02~DRB1*15:01	0.00093
A*02:01~B*35:01~C*04:01~DQA1*03:01~DQB1*03:03~DRB1*09:01	0.00093
A*30:01~B*13:02~C*06:02~DQA1*05:01~DQB1*02:01~DRB1*03:01	0.00093
A*02:06~B*15:02~C*08:01~DQA1*01:01~DQB1*05:02~DRB1*15:02	0.00093
A*03:01~B*35:02~C*04:01~DQA1*05:01~DQB1*03:01~DRB1*11:04	0.00093
A*02:05~B*50:01~C*06:02~DQA1*05:01~DQB1*03:01~DRB1*13:03	0.00093
A*29:01~B*52:01~C*12:02~DQA1*03:01~DQB1*03:02~DRB1*04:03	0.00093
A*24:02~B*51:01~C*16:01~DQA1*01:02~DQB1*05:02~DRB1*16:02	0.00093
A*02:01~B*15:03~C*02:10~DQA1*03:01~DQB1*03:02~DRB1*04:03	0.00093
A*24:02~B*07:02~C*07:02~DQA1*01:02~DQB1*06:02~DRB1*15:01	0.00093
A*36:01~B*53:01~C*04:01~DQA1*01:01~DQB1*05:01~DRB1*01:02	0.00093
A*03:01~B*15:03~C*02:10~DQA1*05:01~DQB1*03:01~DRB1*11:01	0.00093
A*11:01~B*35:03~C*04:01~DQA1*05:01~DQB1*03:01~DRB1*11:01	0.00093
A*02:01~B*44:03~C*16:01~DQA1*02:01~DQB1*02:02~DRB1*07:01	0.00093
A*32:01~B*27:02~C*02:02~DQA1*01:01~DQB1*05:01~DRB1*01:02	0.00093
A*01:01~B*35:02~C*04:01~DQA1*01:02~DQB1*05:02~DRB1*16:01	0.00093
A*03:01~B*35:01~C*04:01~DQA1*01:01~DQB1*05:01~DRB1*01:01	0.00093
A*30:01~B*50:01~C*06:02~DQA1*01:02~DQB1*06:02~DRB1*15:01	0.00093
A*69:01~B*41:01~C*17:01~DQA1*02:01~DQB1*02:01~DRB1*07:01	0.00093
A*32:01~B*18:01~C*07:01~DQA1*05:01~DQB1*03:01~DRB1*11:04	0.00093
A*32:01~B*35:08~C*04:01~DQA1*01:02~DQB1*05:02~DRB1*16:02	0.00093
A*02:01~B*18:01~C*12:03~DQA1*03:01~DQB1*03:02~DRB1*04:03	0.00093
A*02:01~B*44:05~C*02:02~DQA1*01:02~DQB1*05:02~DRB1*16:01	0.00093
A*26:01~B*08:01~C*07:02~DQA1*01:01~DQB1*05:03~DRB1*14:04	0.00093
A*33:03~B*58:01~C*03:02~DQA1*01:02~DQB1*06:09~DRB1*13:02	0.00093
A*02:01~B*15:13~C*08:01~DQA1*01:02~DQB1*05:02~DRB1*15:02	0.00093
A*68:02~B*53:01~C*04:01~DQA1*05:01~DQB1*02:01~DRB1*03:01	0.00093
A*23:01~B*07:02~C*07:02~DQA1*01:03~DQB1*06:01~DRB1*15:02	0.00093
A*36:01~B*53:01~C*04:01~DQA1*01:02~DQB1*05:01~DRB1*15:03	0.00093
A*02:05~B*27:03~C*12:03~DQA1*05:01~DQB1*06:03~DRB1*13:03	0.00093
A*11:01~B*40:06~C*15:02~DQA1*05:01~DQB1*03:01~DRB1*11:04	0.00093
A*02:01~B*15:17~C*07:01~DQA1*03:01~DQB1*02:01~DRB1*04:05	0.00093
A*02:01~B*51:01~C*14:02~DQA1*01:02~DQB1*06:02~DRB1*15:01	0.00093
A*24:02~B*13:01~C*04:06~DQA1*01:01~DQB1*05:01~DRB1*15:02	0.00093
A*34:01~B*51:01~C*07:02~DQA1*03:01~DQB1*04:01~DRB1*04:05	0.00093
A*02:01~B*38:01~C*12:03~DQA1*03:01~DQB1*03:02~DRB1*04:02	0.00093
A*30:01~B*50:01~C*06:02~DQA1*01:01~DQB1*05:01~DRB1*10:01	0.00093
A*33:03~B*35:01~C*04:01~DQA1*03:01~DQB1*03:02~DRB1*04:03	0.00093
A*68:01~B*18:01~C*12:03~DQA1*01:02~DQB1*06:04~DRB1*13:02	0.00093
A*02:01~B*51:01~C*04:01~DQA1*01:02~DQB1*05:02~DRB1*16:01	0.00093
A*11:01~B*35:03~C*12:03~DQA1*01:01~DQB1*05:03~DRB1*14:01	0.00093
A*24:02~B*40:01~C*03:04~DQA1*05:01~DQB1*03:01~DRB1*11:01	0.00093
A*02:05~B*40:06~C*15:02~DQA1*02:01~DQB1*02:01~DRB1*07:01	0.00093
A*29:02~B*57:03~C*04:01~DQA1*02:01~DQB1*03:03~DRB1*07:01	0.00093
A*01:01~B*41:01~C*17:01~DQA1*03:01~DQB1*02:01~DRB1*04:05	0.00093
A*32:01~B*73:01~C*15:05~DQA1*05:01~DQB1*02:01~DRB1*11:01	0.00093
A*02:01~B*40:01~C*03:04~DQA1*01:01~DQB1*05:01~DRB1*01:01	0.00093
A*30:01~B*13:02~C*06:02~DQA1*02:01~DQB1*03:03~DRB1*07:01	0.00093
A*02:01~B*49:01~C*07:01~DQA1*05:01~DQB1*02:01~DRB1*03:01	0.00093
A*32:01~B*07:02~C*07:02~DQA1*01:02~DQB1*06:02~DRB1*15:03	0.00093
A*01:01~B*35:03~C*04:01~DQA1*01:03~DQB1*06:03~DRB1*13:01	0.00093
A*32:01~B*50:01~C*04:01~DQA1*02:01~DQB1*02:01~DRB1*07:01	0.00093
A*24:02~B*40:06~C*15:02~DQA1*01:01~DQB1*05:03~DRB1*14:04	0.00093
A*01:01~B*57:01~C*06:02~DQA1*05:01~DQB1*02:01~DRB1*03:01	0.00093
A*03:01~B*50:01~C*06:02~DQA1*05:01~DQB1*02:01~DRB1*03:01	0.00093
A*03:02~B*51:01~C*15:02~DQA1*01:01~DQB1*05:01~DRB1*01:01	0.00093
A*01:01~B*57:01~C*06:02~DQA1*02:01~DQB1*02:01~DRB1*07:01	0.00093
A*26:01~B*18:01~C*07:04~DQA1*01:02~DQB1*05:01~DRB1*15:03	0.00093
A*03:01~B*40:01~C*03:04~DQA1*01:03~DQB1*06:03~DRB1*13:01	0.00093
A*01:01~B*55:01~C*01:02~DQA1*01:01~DQB1*05:01~DRB1*10:01	0.00093
A*68:01~B*08:01~C*07:02~DQA1*03:01~DQB1*04:02~DRB1*04:06	0.00093
A*24:07~B*15:35~C*07:02~DQA1*05:01~DQB1*03:01~DRB1*11:01	0.00093
A*24:02~B*52:01~C*12:02~DQA1*01:01~DQB1*05:03~DRB1*14:04	0.00093
A*29:02~B*42:01~C*17:01~DQA1*04:01~DQB1*04:02~DRB1*03:02	0.00093
A*33:03~B*58:01~C*03:02~DQA1*01:01~DQB1*05:01~DRB1*10:01	0.00093
A*24:02~B*42:01~C*17:01~DQA1*04:01~DQB1*04:02~DRB1*03:02	0.00093
A*24:02~B*51:01~C*14:02~DQA1*03:01~DQB1*03:01~DRB1*04:08	0.00093
A*03:01~B*58:01~C*03:02~DQA1*05:01~DQB1*02:01~DRB1*03:01	0.00093
A*68:02~B*47:03~C*07:01~DQA1*01:03~DQB1*06:08~DRB1*13:01	0.00093
A*26:01~B*35:01~C*04:01~DQA1*01:02~DQB1*05:02~DRB1*16:02	0.00093
A*11:01~B*46:01~C*01:02~DQA1*03:01~DQB1*03:03~DRB1*09:01	0.00093
A*32:01~B*51:01~C*14:02~DQA1*05:01~DQB1*02:01~DRB1*03:01	0.00093
A*03:01~B*35:02~C*04:01~DQA1*01:02~DQB1*05:02~DRB1*16:02	0.00093
A*03:01~B*44:05~C*02:02~DQA1*02:01~DQB1*03:03~DRB1*07:01	0.00093
A*01:01~B*56:01~C*01:02~DQA1*01:02~DQB1*05:02~DRB1*15:06	0.00093
A*02:01~B*35:01~C*04:01~DQA1*01:02~DQB1*05:02~DRB1*16:02	0.00093
A*11:01~B*35:08~C*04:01~DQA1*01:01~DQB1*05:03~DRB1*14:04	0.00093
A*24:02~B*40:06~C*15:02~DQA1*02:01~DQB1*03:03~DRB1*07:01	0.00093
A*01:01~B*40:06~C*15:02~DQA1*02:01~DQB1*03:03~DRB1*07:01	0.00092
A*68:01~B*07:02~C*07:02~DQA1*01:01~DQB1*05:01~DRB1*10:01	0.00092
A*24:02~B*40:06~C*15:02~DQA1*01:01~DQB1*05:01~DRB1*10:01	0.0009
A*02:01~B*51:01~C*16:02~DQA1*01:03~DQB1*06:03~DRB1*13:01	0.00089
A*30:01~B*41:01~C*17:01~DQA1*05:01~DQB1*02:01~DRB1*03:01	0.00086
A*33:03~B*58:01~C*03:02~DQA1*05:01~DQB1*03:01~DRB1*11:01	0.00086
A*26:01~B*44:03~C*14:03~DQA1*03:01~DQB1*03:02~DRB1*04:05	0.00082
A*24:02~B*35:08~C*04:01~DQA1*01:02~DQB1*06:04~DRB1*13:02	0.00082
A*01:01~B*40:06~C*15:02~DQA1*05:01~DQB1*02:01~DRB1*03:01	0.00079
A*68:01~B*52:01~C*12:02~DQA1*01:03~DQB1*06:01~DRB1*15:02	0.00079
A*68:01~B*37:01~C*06:02~DQA1*01:01~DQB1*05:01~DRB1*10:01	0.00061
A*24:02~B*51:01~C*14:02~DQA1*03:01~DQB1*03:03~DRB1*09:01	0.0006
A*01:01~B*18:01~C*12:03~DQA1*05:01~DQB1*03:01~DRB1*11:04	0.0006
A*32:01~B*08:01~C*07:02~DQA1*05:01~DQB1*02:01~DRB1*03:01	0.0006
A*24:02~B*40:06~C*15:02~DQA1*02:01~DQB1*02:01~DRB1*07:01	0.0006
A*26:01~B*37:01~C*06:02~DQA1*01:01~DQB1*05:01~DRB1*10:01	0.00058
A*02:01~B*51:01~C*15:02~DQA1*01:02~DQB1*06:04~DRB1*13:02	0.00058
A*24:02~B*35:08~C*04:01~DQA1*03:01~DQB1*03:02~DRB1*04:03	0.00058
A*26:01~B*52:01~C*12:02~DQA1*01:03~DQB1*06:01~DRB1*15:02	0.00058
A*02:01~B*51:01~C*15:02~DQA1*05:01~DQB1*03:01~DRB1*11:01	0.00056
A*01:01~B*52:01~C*12:02~DQA1*05:01~DQB1*02:01~DRB1*03:01	0.00055
A*24:02~B*35:08~C*04:01~DQA1*02:01~DQB1*03:03~DRB1*07:01	0.00055
A*02:93~B*39:01~C*12:03~DQA1*01:02~DQB1*05:02~DRB1*16:01	0.00055
A*11:01~B*58:01~C*03:02~DQA1*05:01~DQB1*03:01~DRB1*11:01	0.00054
A*33:03~B*35:03~C*04:01~DQA1*01:01~DQB1*05:03~DRB1*14:04	0.00054
A*30:01~B*50:01~C*06:02~DQA1*05:01~DQB1*02:01~DRB1*03:01	0.00054
A*01:01~B*41:01~C*17:01~DQA1*02:01~DQB1*02:01~DRB1*07:01	0.00054
A*31:01~B*50:01~C*06:02~DQA1*02:01~DQB1*02:01~DRB1*07:01	0.00053
A*02:05~B*14:02~C*08:02~DQA1*01:01~DQB1*05:01~DRB1*01:02	0.00052
A*33:03~B*08:01~C*07:02~DQA1*05:01~DQB1*02:01~DRB1*03:01	0.00051
A*11:01~B*07:05~C*15:05~DQA1*05:01~DQB1*02:01~DRB1*03:01	0.00051
A*26:01~B*40:06~C*15:02~DQA1*05:01~DQB1*02:01~DRB1*03:01	0.00051
A*03:01~B*07:02~C*07:02~DQA1*01:02~DQB1*05:02~DRB1*16:02	0.00051
A*01:01~B*53:01~C*04:01~DQA1*05:01~DQB1*02:01~DRB1*03:01	0.00049
A*11:01~B*52:01~C*12:02~DQA1*01:03~DQB1*06:01~DRB1*15:02	0.00049
A*30:01~B*13:02~C*06:02~DQA1*01:01~DQB1*05:01~DRB1*10:01	0.00049
A*02:01~B*51:01~C*15:02~DQA1*03:01~DQB1*03:02~DRB1*04:01	0.00049
A*26:01~B*38:01~C*12:03~DQA1*01:01~DQB1*05:03~DRB1*14:01	0.00048
A*11:01~B*44:03~C*07:01~DQA1*02:01~DQB1*02:01~DRB1*07:01	0.00048
A*33:03~B*15:02~C*08:01~DQA1*01:02~DQB1*06:01~DRB1*15:01	0.00048
A*30:01~B*40:06~C*15:02~DQA1*01:02~DQB1*05:02~DRB1*16:02	0.00048
A*26:01~B*08:01~C*07:02~DQA1*01:01~DQB1*05:01~DRB1*10:01	0.00047
A*01:03~B*73:01~C*15:05~DQA1*05:01~DQB1*02:01~DRB1*03:01	0.00047
A*24:02~B*07:05~C*07:02~DQA1*01:03~DQB1*06:01~DRB1*15:01	0.00047
A*26:01~B*58:01~C*03:02~DQA1*05:01~DQB1*02:01~DRB1*03:01	0.00047
A*02:01~B*40:06~C*15:02~DQA1*01:01~DQB1*05:03~DRB1*14:04	0.00047
A*11:01~B*35:03~C*04:01~DQA1*01:03~DQB1*06:01~DRB1*15:02	0.00047
A*30:01~B*08:52~C*07:02~DQA1*05:01~DQB1*02:01~DRB1*03:01	0.00047
A*33:03~B*27:05~C*03:02~DQA1*03:01~DQB1*03:02~DRB1*04:03	0.00047
A*33:03~B*27:05~C*03:02~DQA1*01:03~DQB1*03:02~DRB1*04:03	0.00047
A*26:01~B*51:04~C*16:04~DQA1*03:01~DQB1*03:02~DRB1*04:03	0.00047
A*26:01~B*78:02~C*16:04~DQA1*03:01~DQB1*03:02~DRB1*04:03	0.00047
A*03:01~B*51:02~C*07:02~DQA1*01:01~DQB1*03:02~DRB1*04:03	0.00047
A*01:01~B*57:01~C*06:02~DQA1*01:03~DQB1*06:01~DRB1*15:02	0.00047
A*01:01~B*57:01~C*06:02~DQA1*01:03~DQB1*06:01~DRB1*16:01	0.00047
A*01:01~B*08:01~C*07:01~DQA1*03:01~DQB1*02:01~DRB1*03:01	0.00047
A*01:01~B*51:01~C*15:02~DQA1*01:02~DQB1*06:02~DRB1*15:01	0.00047
A*24:02~B*40:06~C*15:02~DQA1*05:01~DQB1*02:01~DRB1*03:01	0.00047
A*01:01~B*41:01~C*17:01~DQA1*03:01~DQB1*03:02~DRB1*04:02	0.00047
A*02:05~B*15:03~C*12:03~DQA1*01:02~DQB1*05:02~DRB1*16:02	0.00047
A*24:07~B*15:01~C*07:02~DQA1*01:02~DQB1*06:02~DRB1*15:01	0.00047
A*03:01~B*51:01~C*16:02~DQA1*02:01~DQB1*02:01~DRB1*07:01	0.00047
A*03:02~B*44:02~C*16:04~DQA1*03:01~DQB1*03:02~DRB1*04:02	0.00047
A*11:01~B*27:04~C*07:02~DQA1*03:01~DQB1*03:02~DRB1*04:02	0.00047
A*32:01~B*52:01~C*12:02~DQA1*05:01~DQB1*03:01~DRB1*11:04	0.00047
A*31:01~B*51:01~C*16:01~DQA1*01:03~DQB1*06:01~DRB1*15:02	0.00047
A*24:07~B*35:05~C*04:01~DQA1*01:02~DQB1*05:02~DRB1*15:01	0.00047
A*23:01~B*35:03~C*04:01~DQA1*02:01~DQB1*02:01~DRB1*07:01	0.00047
A*68:24~B*15:18~C*07:04~DQA1*05:01~DQB1*02:01~DRB1*03:01	0.00047
A*02:01~B*51:56~C*16:49~DQA1*01:03~DQB1*06:11~DRB1*13:01	0.00047
A*02:01~B*57:01~C*07:01~DQA1*03:01~DQB1*02:01~DRB1*07:01	0.00047
A*24:02~B*27:07~C*15:17~DQA1*06:01~DQB1*03:01~DRB1*08:03	0.00047
A*02:01~B*51:01~C*16:01~DQA1*04:01~DQB1*04:02~DRB1*03:02	0.00047
A*02:87~B*51:01~C*15:02~DQA1*03:01~DQB1*03:02~DRB1*04:02	0.00047
A*26:01~B*18:01~C*07:01~DQA1*01:01~DQB1*05:01~DRB1*10:01	0.00047
A*11:01~B*18:01~C*12:03~DQA1*03:01~DQB1*03:02~DRB1*04:02	0.00047
A*02:11~B*55:01~C*01:02~DQA1*01:02~DQB1*03:69~DRB1*16:02	0.00047
A*11:01~B*55:01~C*01:02~DQA1*05:01~DQB1*02:01~DRB1*03:01	0.00047
A*29:01~B*50:01~C*06:02~DQA1*01:01~DQB1*05:01~DRB1*10:01	0.00047
A*24:02~B*44:15~C*04:07~DQA1*01:02~DQB1*06:02~DRB1*15:03	0.00047
A*02:01~B*55:01~C*01:02~DQA1*01:02~DQB1*05:02~DRB1*16:02	0.00047
A*03:01~B*37:01~C*06:02~DQA1*01:01~DQB1*05:03~DRB1*14:04	0.00047
A*26:01~B*18:01~C*07:01~DQA1*01:01~DQB1*05:01~DRB1*01:01	0.00047
A*02:06~B*15:08~C*01:02~DQA1*01:05~DQB1*05:01~DRB1*10:01	0.00047
A*26:01~B*38:01~C*12:03~DQA1*05:01~DQB1*03:01~DRB1*11:01	0.00047
A*03:01~B*15:03~C*02:10~DQA1*05:01~DQB1*03:01~DRB1*11:02	0.00047
A*32:01~B*35:01~C*04:01~DQA1*02:01~DQB1*02:01~DRB1*07:01	0.00047

## Sheet: Table_S8
Table S8: HLA allele frequency in the current cohort and 99 selected populations from The Allele Frequency Net Database (AFND, http://www.allelefrequencies.net/)
Population	UAE_NGS	United_Arab_Emirates__Abu_Dhabi	Australia_Cape_York_Peninsula_Aborigine	Australia_Yuendumu_Aborigine	Brazil_Barra_Mansa_Rio_State_Caucasian	Brazil_Rio_de_Janeiro_Caucasian	Central_African_Republic_Aka_Pygmy	China_Canton_Han	China_Guangxi_Region_Maonan	China_Hubei_Han	China_Jiangsu_Province_Han	China_Jingpo_Minority	China_Southwest_Dai	China_Yunnan_Bulang	China_Yunnan_Hani	China_Yunnan_Province_Han	China_Yunnan_Province_Lisu	China_Yunnan_Province_Wa	China_Zhejiang_Han	Colombia_Cord_Blood	Costa_Rica_African_-Caribbean_(G)	Costa_Rica_Amerindians_(G)	Costa_Rica_Central_Valley_Mestizo__(G)	Costa_Rica_Guanacaste_Mestizo_(G)	Croatia_pop_4	Czech_Republic_NMDR	England_North_West	France_French_Bone_Marrow_Donor_Registry	Germany_pop_6	Greece_pop_6	Hong_Kong_Chinese_BMDR	Hong_Kong_Chinese_cord_blood_registry	Hong_Kong_Chinese_HKBMDR_HLA_11_loci	India_Andhra_Pradesh_Golla	India_Andhra_Pradesh_Telugu_Speaking	India_Tamil_Nadu	Indonesia_Java_Western	Ireland_Northern	Ireland_South	Israel_Arab_pop_2	Israel_Druze	Italy_pop_5	Japan_Central	Japan_pop_16	Japan_pop_3	Kenya,_Nyanza_Province,_Luo_tribe	Kosovo	Libya_Cyrenaica	Madeira
Number of samples	570	52	103	191	405	521	93	264	108	3732	334	105	124	116	150	101	111	119	1734	1463	102	125	221	110	4000	5099	298	42623	8862	242	7595	3892	5266	111	186	2492	236	1000	250	12301	5914	975	371	18604	1018	100	124	118	185
A*01:01	0.07544	0.0673	0.053	0.008	0.1173	0.0988	NA	0.006	NA	0.0229	0.0174	0.0145	NA	NA	NA	0.015	NA	NA	0.0153	0.0608	0.044	0.024	0.079	0.046	0.1244	0.1607	0.208	0.1301	0.1541	0.1136	0.0084	0.009	0.0103	0.125	0.1479	0.1593	0.026	0.202	0.25	0.1642	0.0886	0.102	0.009	0.004	0.002	0.045	0.1048	0.114	0.059
A*01:03	0.01404	0.0096	NA	NA	NA	NA	NA	NA	NA	0.0001	0.0018	NA	NA	NA	NA	NA	NA	NA	0.0003	NA	NA	NA	NA	NA	0.0001	0.0002	NA	NA	0.0002	NA	0.0003	NA	9e-05	NA	NA	NA	NA	NA	NA	0.0002	NA	NA	NA	NA	NA	0.005	NA	NA	NA
A*02:01	0.14035	0.2019	0.175	0.113	0.2111	0.2207	NA	0.153	0.046	0.1016	0.1289	0.0291	0.016	0.013	0.033	0.01	0.085	0.008	0.1061	0.1613	0.083	0.093	0.177	0.173	0.2916	0.2431	0.289	0.2901	0.2888	0.2624	0.1891	0.1867	0.06539	0.057	0.0323	0.0539	0.066	0.274	0.246	0.1498	0.0302	0.241	0.115	0.1162	0.116	0.145	0.3186	0.157	0.249
A*02:02	0.0114	NA	NA	NA	0.0074	0.0096	NA	NA	NA	0.0001	0.0018	NA	NA	NA	NA	NA	NA	NA	NA	0.0041	0.064	NA	0.002	0.014	0.0004	0.0012	NA	NA	0.0005	0.0021	NA	NA	NA	NA	NA	NA	NA	0	NA	0.004	0.1855	0.004	NA	NA	NA	0.025	NA	0.017	0.008
A*02:03	0.00175	NA	NA	0	NA	NA	NA	0.112	0.176	0.0356	0.0279	0.0971	0.109	0.082	0.043	0.005	0.152	0.055	0.0358	NA	NA	NA	NA	NA	NA	0.0002	NA	NA	0.0001	NA	0.076	0.0777	0.0848	NA	0.0242	0.0117	0.037	0	NA	NA	NA	NA	NA	0.0006	0.001	NA	NA	NA	NA
A*02:05	0.03772	0.0385	NA	0	0.0148	0.0125	NA	NA	NA	0.0023	0.0035	NA	NA	NA	NA	NA	NA	NA	0.0014	0.0167	0.01	0.004	0.007	0.027	0.0079	0.0082	0.01	0.0094	0.0064	0.0062	0.0011	0.001	0.0006	NA	NA	0.0032	NA	0.012	0.004	0.0329	0.0156	0.023	NA	5e-05	NA	0.02	NA	0.051	0.022
A*02:06	0.00351	0.0096	NA	0	NA	0.0029	NA	0.038	0.046	0.0376	0.0436	0.024	0.008	NA	0.013	0.059	0.034	0	0.0433	0.0007	NA	0.044	0.029	0.032	0.0016	0.0021	NA	NA	0.0025	NA	0.0417	0.0388	0.0406	0.028	0.0134	0.0156	0.035	0	NA	0.0003	NA	0.003	0.077	0.0908	0.087	NA	0.0081	NA	NA
A*02:08	0.00088	NA	NA	NA	NA	NA	NA	NA	NA	NA	NA	NA	NA	NA	NA	NA	NA	NA	NA	NA	NA	NA	NA	NA	NA	0.0002	NA	NA	0.0002	NA	NA	NA	NA	NA	NA	NA	NA	0	NA	0.0007	NA	NA	NA	NA	NA	NA	NA	NA	0.005
A*02:09	0.00088	NA	NA	NA	NA	NA	NA	NA	NA	0.0003	NA	NA	NA	NA	NA	NA	NA	NA	0.0003	NA	NA	NA	NA	NA	NA	0.0004	NA	NA	NA	NA	NA	NA	0.0003	NA	0.0054	NA	NA	0	NA	NA	NA	0.001	NA	NA	NA	NA	NA	NA	NA
A*02:101	0.00088	NA	NA	NA	NA	NA	NA	NA	NA	NA	NA	NA	NA	NA	NA	NA	NA	NA	NA	NA	NA	NA	NA	NA	NA	NA	NA	NA	NA	NA	NA	NA	NA	NA	NA	NA	NA	NA	NA	NA	NA	NA	NA	NA	NA	NA	NA	NA	NA
A*02:11	0.01842	NA	NA	NA	0.0037	0.0029	NA	NA	NA	NA	NA	NA	NA	NA	NA	NA	NA	NA	NA	0.0051	NA	0.004	0.002	0.014	0.0001	0.0003	NA	NA	NA	0.0021	0.0003	0.0004	0.0004	0.097	0.1048	0.078	NA	0	NA	0.0008	0.0006	NA	NA	NA	NA	NA	NA	NA	NA
A*02:17	0.00439	NA	NA	NA	NA	NA	NA	NA	NA	NA	NA	NA	NA	NA	NA	NA	NA	NA	NA	0.0041	NA	NA	NA	NA	NA	0.0019	NA	NA	0.001	NA	NA	NA	NA	NA	NA	NA	NA	0.001	NA	0.0028	0.0004	0.006	NA	NA	NA	NA	NA	NA	NA
A*02:186	0.00088	NA	NA	NA	NA	NA	NA	NA	NA	NA	NA	NA	NA	NA	NA	NA	NA	NA	NA	NA	NA	NA	NA	NA	NA	NA	NA	NA	NA	NA	NA	NA	NA	NA	NA	NA	NA	NA	NA	NA	NA	NA	NA	NA	NA	NA	NA	NA	NA
A*02:20	0.00088	NA	NA	NA	0.0012	0.0019	NA	NA	NA	NA	NA	NA	NA	NA	NA	NA	NA	NA	NA	NA	NA	NA	NA	NA	NA	NA	0.002	NA	0.0001	NA	NA	NA	NA	0.006	NA	NA	NA	0	NA	NA	NA	0.001	NA	NA	NA	NA	NA	0.004	NA
A*02:22	0.00263	NA	NA	NA	0.0012	NA	NA	NA	NA	NA	NA	NA	NA	NA	NA	NA	NA	NA	NA	0.0321	NA	0.028	0.007	0.018	0.0002	NA	NA	NA	6e-05	NA	NA	NA	NA	NA	NA	NA	NA	0	NA	NA	NA	0.001	NA	NA	NA	NA	NA	NA	NA
A*02:24	0.00088	NA	NA	NA	NA	NA	NA	NA	NA	NA	NA	NA	NA	NA	NA	NA	NA	NA	NA	NA	NA	NA	NA	NA	NA	NA	0.002	NA	NA	NA	NA	NA	NA	NA	NA	NA	NA	0	NA	NA	NA	NA	NA	NA	NA	NA	NA	NA	NA
A*02:31	0.00088	NA	NA	NA	NA	NA	NA	NA	NA	NA	NA	NA	NA	NA	NA	NA	NA	NA	NA	NA	NA	NA	NA	NA	NA	NA	NA	NA	NA	NA	NA	NA	NA	NA	NA	NA	NA	NA	NA	NA	NA	NA	NA	NA	NA	NA	NA	NA	NA
A*02:93	0.00175	NA	NA	NA	NA	NA	NA	NA	NA	NA	NA	NA	NA	NA	NA	NA	NA	NA	NA	NA	NA	NA	NA	NA	NA	NA	NA	NA	NA	NA	NA	NA	NA	NA	NA	NA	NA	NA	NA	NA	NA	NA	NA	NA	NA	NA	NA	NA	NA
A*03:01	0.0693	0.0865	0.044	0.003	0.0827	0.0806	NA	0.017	NA	0.0173	0.0297	0.01	0.004	NA	NA	0.015	0.006	NA	0.015	0.0612	0.088	0.016	0.118	0.041	0.1184	0.1424	0.138	0.131	0.1588	0.0868	0.0103	0.0109	0.0091	0.08	0.0538	0.0676	0.024	0.143	0.116	0.0471	0.0088	0.102	0.004	0.004	0.002	0.015	0.1048	0.093	0.07
A*03:02	0.01491	0.0096	NA	NA	0.0025	0.0019	NA	NA	NA	0.0017	NA	NA	NA	NA	NA	NA	NA	NA	0.0009	0.0038	NA	NA	0.005	NA	0.0051	0.0032	0.003	0.0021	0.0024	0.0083	0.0001	NA	NA	0.017	0.0027	0.0047	NA	0.002	NA	0.0414	0.0419	0.015	0.001	0.0009	0.001	NA	0.004	0.004	0.003
A*11:01	0.08509	0.0577	0.18	0.076	0.0605	0.048	NA	0.267	0.352	0.2617	0.1777	0.485	0.391	0.543	0.613	0.317	0.455	0.584	0.2584	0.0427	0.005	0.004	0.023	0.032	0.0691	0.0566	0.07	0.05	0.0507	0.0682	0.2968	0.2978	0.29849	0.119	0.1586	0.1359	0.164	0.08	0.062	0.0513	0.069	0.046	0.082	0.0912	0.102	NA	0.0403	0.025	0.059
A*11:12	0.00088	NA	NA	NA	0.0012	NA	NA	NA	NA	NA	NA	NA	NA	NA	NA	NA	NA	NA	NA	0.0003	NA	NA	NA	NA	NA	NA	NA	NA	0.0001	NA	NA	NA	NA	NA	NA	NA	NA	NA	NA	NA	NA	0.001	NA	NA	NA	NA	NA	NA	NA
A*11:199	0.00088	NA	NA	NA	NA	NA	NA	NA	NA	NA	NA	NA	NA	NA	NA	NA	NA	NA	NA	NA	NA	NA	NA	NA	NA	NA	NA	NA	NA	NA	NA	NA	NA	NA	NA	NA	NA	NA	NA	NA	NA	NA	NA	NA	NA	NA	NA	NA	NA
A*11:44	0.00088	NA	NA	NA	NA	NA	NA	NA	NA	NA	NA	NA	NA	NA	NA	NA	NA	NA	NA	NA	NA	NA	NA	NA	NA	NA	NA	NA	NA	NA	NA	NA	NA	NA	NA	NA	NA	NA	NA	NA	NA	NA	NA	NA	NA	NA	NA	NA	NA
A*23:01	0.02193	0.0192	NA	0	0.0407	0.048	NA	0.006	NA	0.0009	0.0088	NA	0.004	NA	NA	NA	NA	NA	0.0023	0.0328	0.103	0.004	0.018	0.036	0.0248	0.0294	0.018	0.027	0.0215	0.0248	0.0013	0.0015	0.0011	NA	0.0027	0.0034	NA	0.014	0.008	0.032	0.0206	0.022	NA	NA	NA	0.085	0.0363	0.055	0.062
A*24:02	0.07281	0.0385	0.223	0.298	0.0815	0.0874	NA	0.163	0.134	0.159	0.1742	0.141	0.081	0.237	0.09	0.163	0.118	0.13	0.1676	0.2081	0.039	0.351	0.136	0.15	0.1098	0.096	0.069	0.096	0.0887	0.1178	0.1472	0.1525	0.13739	0.142	0.1505	0.1629	0.139	0.061	0.068	0.1013	0.0165	0.122	0.379	0.3648	0.362	0.01	0.1169	0.085	0.13
A*24:03	0.00088	0.0096	NA	NA	0.0062	0.0058	NA	NA	0.005	0.0017	NA	0.005	NA	NA	NA	NA	0.006	0.008	0.0014	0.0147	0.005	0.032	0.007	NA	0.0038	0.0013	0.002	NA	0.0012	0.0103	0.0038	0.0028	0.0013	NA	NA	0.0024	NA	0	NA	0.0153	0.0048	0.012	NA	5e-05	NA	NA	0.004	0.009	0.011
A*24:07	0.00526	NA	NA	NA	NA	NA	NA	0.015	NA	0.0023	0.0053	0.029	0.024	0.103	0.003	NA	0.006	0.008	0.0003	NA	NA	NA	NA	NA	0.0003	0.0003	NA	NA	0.0001	NA	0.0047	0.0051	0.0062	0.011	0.0081	0.0188	0.222	0	NA	4.1e-05	0.0009	0.002	NA	0.0002	NA	NA	NA	0.004	NA
A*25:11	0.00088	NA	NA	NA	NA	NA	NA	NA	NA	NA	NA	NA	NA	NA	NA	NA	NA	NA	NA	NA	NA	NA	NA	NA	NA	NA	NA	NA	NA	NA	NA	NA	NA	NA	NA	NA	NA	NA	NA	NA	NA	NA	NA	NA	NA	NA	NA	NA	NA
A*26:01	0.0614	0.0192	NA	0	0.0321	0.0403	NA	0.017	NA	0.0265	0.0218	0.01	0.02	NA	0.003	0.05	0.022	0.029	0.0216	0.0205	0.005	0.016	0.041	0.018	0.0475	0.0503	0.02	0.0298	0.0299	0.0661	0.0222	0.0213	0.0183	0.04	0.0484	0.0357	0.011	0.018	0.03	0.0549	0.0687	0.041	0.081	0.0735	0.077	NA	0.0605	0.017	0.035
A*26:17	0.00088	NA	NA	NA	NA	NA	NA	NA	NA	NA	NA	NA	NA	NA	NA	NA	NA	NA	NA	0.0003	NA	NA	NA	NA	NA	NA	NA	NA	NA	NA	NA	NA	NA	NA	NA	NA	NA	NA	NA	1.4e-05	NA	NA	NA	NA	NA	NA	NA	NA	NA
A*26:30	0.00088	NA	NA	NA	NA	NA	NA	NA	NA	NA	NA	NA	NA	NA	NA	NA	NA	NA	NA	NA	NA	NA	NA	NA	NA	NA	NA	NA	NA	NA	NA	NA	NA	NA	NA	NA	NA	NA	NA	NA	NA	NA	NA	NA	NA	NA	NA	NA	NA
A*29:01	0.00614	0.0096	NA	0	NA	0.0038	NA	0.013	NA	0.0051	0.0122	NA	NA	NA	NA	NA	NA	NA	0.0063	0.0017	0.005	NA	0.005	NA	NA	0.0046	0.003	0.0028	0.0017	0.0124	0.0102	0.0102	0.0083	NA	0.0054	0.0078	0.011	0	0.006	0.024	0.0548	0.005	NA	0.0001	NA	0.01	0.004	0.017	0.003
A*29:02	0.01053	0.0096	NA	0	0.0469	0.0537	NA	NA	NA	0.0009	0.0018	NA	NA	NA	NA	NA	NA	NA	0.0003	0.0455	0.025	0.036	0.029	0.046	0.0091	0.0196	0.032	0.0566	0.0235	0.0021	0.0009	0.0009	0.0006	NA	NA	0.0004	NA	0.049	0.032	0.0067	0.0023	0.021	NA	NA	NA	0.05	0.0081	0.034	0.062
A*30:01	0.03596	0.0288	NA	0	0.021	0.0134	NA	0.017	NA	0.0406	0.101	NA	0.004	0.004	0.003	0.015	NA	NA	0.0447	0.0178	0.108	NA	0.016	0.018	0.0131	0.0189	0.007	0.0118	0.0124	0.0186	0.0172	0.0175	0.0159	0.011	0.0108	0.0112	0.011	0.011	0.004	0.0548	0.0062	0.034	0.001	0.0021	0.001	0.095	0.0202	0.042	0.003
A*30:02	0.02632	0.0096	NA	0	0.0272	0.023	NA	NA	NA	NA	NA	NA	NA	NA	NA	NA	NA	NA	0.0006	0.0243	0.049	NA	0.02	0.064	0.0021	0.0036	0.01	0.018	0.0059	0.0083	0.0005	0.0003	0.0002	NA	0.0027	0.0014	NA	0.012	0.01	0.0122	0.0809	0.02	NA	NA	NA	0.09	NA	0.004	0.014
A*30:04	0.00614	0.0096	NA	0	0.0062	0.0038	NA	NA	NA	0.0004	NA	NA	NA	NA	NA	NA	NA	NA	NA	0.0027	NA	0.012	0.016	0.005	0.0019	0.0013	NA	NA	0.0008	0.0021	6.6e-05	0.0001	9e-05	NA	NA	NA	NA	0.001	NA	0.0161	0.0081	0.007	NA	0.0002	NA	0.005	NA	NA	NA
A*30:09	0.00263	NA	NA	NA	NA	NA	NA	NA	NA	NA	NA	NA	NA	NA	NA	NA	NA	NA	NA	NA	NA	NA	NA	NA	NA	NA	NA	NA	NA	NA	NA	NA	NA	NA	NA	NA	NA	NA	NA	NA	NA	NA	NA	NA	NA	NA	NA	NA	NA
A*30:10	0.00088	NA	NA	NA	NA	NA	NA	NA	NA	NA	NA	NA	NA	NA	NA	NA	NA	NA	NA	NA	NA	NA	NA	NA	NA	NA	NA	NA	NA	NA	NA	NA	NA	NA	NA	NA	NA	NA	NA	4.1e-05	NA	NA	NA	NA	NA	NA	NA	0.017	NA
A*30:95	0.00175	NA	NA	NA	NA	NA	NA	NA	NA	NA	NA	NA	NA	NA	NA	NA	NA	NA	NA	NA	NA	NA	NA	NA	NA	NA	NA	NA	NA	NA	NA	NA	NA	NA	NA	NA	NA	NA	NA	NA	NA	NA	NA	NA	NA	NA	NA	NA	NA
A*31:01	0.02982	0.0288	0.005	0.029	0.0432	0.0374	NA	0.028	NA	0.0284	0.0366	0.015	0.008	0.004	0.057	0.035	0.011	0	0.0286	0.0396	0.005	0.032	0.034	0.032	0.0231	0.0213	0.029	0.0267	0.0226	0.0248	0.015	0.0146	0.0146	0.131	0.035	0.0352	NA	0.026	0.022	0.0214	0.0015	0.026	0.071	0.084	0.091	NA	0.004	0.051	0.022
A*31:16	0.00088	NA	NA	NA	NA	NA	NA	NA	NA	NA	NA	NA	NA	NA	NA	NA	NA	NA	NA	NA	NA	NA	NA	NA	NA	NA	NA	NA	NA	NA	NA	NA	NA	NA	NA	NA	NA	NA	NA	NA	NA	NA	NA	NA	NA	NA	NA	NA	NA
A*32:01	0.05877	0.0962	0.019	0.003	0.0395	0.0365	NA	NA	NA	0.0103	0.0174	0.005	NA	NA	NA	NA	NA	NA	0.0081	0.0239	0.01	NA	0.032	0.023	0.0393	0.0318	0.027	0.0339	0.0368	0.0661	0.0024	0.0039	0.0039	0.011	0.035	0.0278	NA	0.032	0.044	0.0318	0.0594	0.037	NA	0.0002	NA	0.02	0.0645	0.017	0.049
A*33:01	0.00877	0.0096	NA	NA	0.0185	0.0317	NA	0.117	NA	0.0013	NA	NA	NA	NA	NA	NA	NA	0.008	0.0006	0.0167	0.01	NA	0.029	0.014	0.0205	0.0054	0.003	0.0112	0.0078	0.0041	NA	NA	0.0004	NA	NA	0.0011	NA	0.007	0.004	0.0325	0.0483	0.02	NA	0.0001	NA	0.01	0.0081	0.021	0.03
A*33:03	0.04561	0.0481	0.005	0	0.0086	0.0096	NA	NA	0.042	0.0742	0.1045	0.083	0.101	0.009	0.033	0.084	0.011	0.16	0.0888	0.0113	0.02	NA	0.002	0.023	NA	0.0044	0.003	0.0026	0.0044	0.0124	0.1047	0.101	0.1043	0.063	0.078	0.0867	0.162	0.003	0.006	8.1e-05	8.5e-05	0.006	0.097	0.0751	0.067	0.005	NA	0.034	NA
A*34:01	0.00088	0.0096	0.291	0.44	NA	NA	NA	0.004	NA	0.0001	NA	NA	0.016	NA	NA	NA	NA	NA	0.0009	NA	NA	NA	NA	NA	NA	0.0001	NA	NA	NA	NA	0.0014	0.0013	0.0017	NA	NA	NA	0.073	0	NA	NA	NA	NA	NA	0.0001	NA	NA	NA	NA	NA
A*34:02	0.00175	NA	NA	NA	0.0037	0.0106	NA	NA	NA	NA	NA	NA	NA	NA	NA	NA	NA	NA	NA	0.0027	0.029	NA	0.005	0.041	0.0004	0.0006	NA	NA	0.0003	NA	NA	NA	NA	NA	NA	NA	NA	0.001	0.002	0.0028	0.0008	0.001	NA	NA	NA	0.025	NA	0.009	0.003
A*36:01	0.00526	NA	NA	NA	0.0012	0.0058	NA	NA	NA	NA	NA	NA	NA	NA	NA	NA	NA	NA	NA	0.0007	0.025	0.004	0.002	0.018	NA	NA	NA	NA	0.0001	NA	NA	NA	NA	NA	NA	NA	NA	0	NA	0.0022	0.0155	0.001	NA	NA	NA	0.025	NA	NA	0.003
A*43:01	0.00088	NA	NA	NA	NA	NA	NA	NA	NA	NA	NA	NA	NA	NA	NA	NA	NA	NA	NA	NA	NA	NA	NA	NA	NA	NA	NA	NA	NA	NA	NA	NA	NA	NA	NA	NA	NA	0	NA	NA	NA	NA	NA	NA	NA	NA	NA	NA	NA
A*66:01	0.00351	0.0096	NA	NA	0.0025	0.0115	NA	NA	NA	NA	0.0018	NA	NA	NA	NA	NA	NA	NA	NA	0.0041	0.01	0.004	0.005	0.009	0.0038	0.0082	0.005	0.0034	0.0044	0.0062	0.0003	0.0005	0.0002	NA	NA	NA	NA	0.001	0.008	0.0107	0.0166	0.008	NA	5e-05	NA	0.05	0.004	0.009	0.011
A*68:01	0.05965	0.0962	0.005	0	0.0494	0.0345	NA	NA	NA	0.006	0.0053	0.019	NA	NA	NA	NA	NA	NA	0.0029	0.0519	0.039	0.177	0.071	0.023	0.0401	0.0303	0.018	0.0238	0.0363	0.0393	0.0024	0.0033	0.0022	0.034	0.0618	0.0586	NA	0.027	0.034	0.0241	0.0145	0.033	NA	0.0001	NA	0.005	0.0565	0.051	0.051
A*68:02	0.01667	0.0096	NA	0	0.0259	0.024	NA	NA	NA	NA	0.0018	NA	NA	NA	NA	NA	NA	NA	NA	0.0243	0.064	0.016	0.014	0.032	0.006	0.0052	0.007	0.009	0.0071	0.0124	0.0002	0.0004	NA	NA	NA	NA	NA	0.009	0.006	0.0315	0.0009	0.007	NA	NA	NA	0.07	0.0121	0.025	0.008
A*68:132	0.00088	NA	NA	NA	NA	NA	NA	NA	NA	NA	NA	NA	NA	NA	NA	NA	NA	NA	NA	NA	NA	NA	NA	NA	NA	NA	NA	NA	NA	NA	NA	NA	NA	NA	NA	NA	NA	NA	NA	NA	NA	NA	NA	NA	NA	NA	NA	NA	NA
A*68:24	0.00175	NA	NA	NA	NA	NA	NA	NA	NA	NA	NA	NA	NA	NA	NA	NA	NA	NA	NA	NA	NA	NA	NA	NA	NA	NA	NA	NA	0.0001	NA	NA	NA	NA	NA	NA	NA	NA	NA	NA	NA	NA	NA	NA	NA	NA	NA	NA	NA	NA
A*69:01	0.00439	NA	NA	NA	0.0025	0.0019	NA	NA	NA	0.0004	0.0071	NA	NA	NA	NA	NA	NA	NA	0.0026	0.0038	NA	NA	NA	0.005	0.0009	0.0009	NA	NA	0.0006	0.0083	0.0003	NA	0.0009	NA	0.0027	0.0002	NA	0	0.002	0.0207	0.025	0.004	NA	NA	NA	NA	0.0081	0.004	NA
A*74:01	0.01491	0.0385	NA	NA	0.0074	0.0106	NA	0.006	NA	NA	NA	NA	NA	NA	NA	NA	NA	NA	NA	0.0058	0.088	NA	0.002	0.009	0.0001	NA	NA	NA	0.0001	NA	0.0023	0.0013	NA	NA	NA	NA	NA	NA	NA	0.0013	NA	0.001	NA	NA	NA	0.095	NA	0.004	NA
A*74:03	0.00088	NA	NA	NA	NA	0.0019	NA	NA	NA	0.0001	NA	NA	NA	NA	NA	NA	NA	NA	NA	NA	NA	NA	NA	NA	NA	0.0004	0.002	NA	0.0005	NA	NA	NA	NA	NA	NA	0.0006	NA	NA	NA	0.0004	NA	NA	NA	NA	NA	0.05	NA	NA	0.003
B*07:02	0.02544	0.0096	0.045	0	0.0506	0.0576	NA	0.008	NA	0.0162	0.0193	NA	NA	NA	0.01	NA	0.063	NA	0.0107	0.0499	0.059	0.02	0.118	0.055	0.0681	0.119	0.153	NA	0.1413	0.0354	0.0026	0.0039	0.0024	0.024	0.0269	0.0487	0.009	0.173	0.178	0.0261	0.0353	0.04	0.065	0.0563	0.057	0.035	0.0524	0.047	0.049
B*07:05	0.00702	NA	NA	0	0.0012	0.001	NA	0.017	NA	0.005	0.0088	0.019	0.004	0.03	NA	0.015	NA	0.021	0.0049	0.0038	0.02	NA	0.005	0.009	0.0022	0.0034	0.003	NA	0.0025	0.0071	0.0111	0.0123	0.0086	0.01	0.0054	0.0384	0.026	0.001	NA	0.0105	0.0036	0.004	NA	0.0003	NA	0.005	0.0081	0.03	NA
B*07:06	0.00088	NA	NA	NA	0.0012	0.0077	NA	NA	NA	NA	NA	NA	NA	NA	NA	NA	NA	NA	0.0006	NA	NA	NA	NA	NA	NA	0.0004	NA	NA	NA	0.0047	NA	NA	0.0016	NA	0.043	NA	NA	0	NA	NA	NA	0.002	NA	NA	NA	NA	NA	NA	NA
B*08:01	0.0807	0.0962	0.035	0	0.0481	0.0547	NA	NA	0.005	0.0054	0.0034	NA	0.004	NA	NA	0.01	NA	NA	0.0032	0.0318	0.034	0.016	0.036	0.036	0.0778	0.1034	0.154	NA	0.1036	0.0472	0.003	0.003	0.0037	0.067	0.0188	0.0311	NA	0.162	0.182	0.0261	0.0248	0.041	NA	0.0002	NA	0.035	0.0524	0.064	0.078
B*13:01	0.00439	NA	0.27	0.244	NA	0.001	NA	0.068	0.199	0.0568	0.0405	0.015	0.125	0.009	0.017	0.045	NA	0.021	0.0438	NA	0.01	NA	NA	NA	NA	0.0006	NA	NA	0.0002	NA	0.0794	0.0775	0.076	0.014	0.0161	0.022	0.013	0	NA	0.0002	NA	0	0.015	0.0117	0.013	NA	NA	NA	NA
B*13:02	0.01316	NA	NA	0	0.0099	0.0144	NA	0.021	NA	0.0441	0.1011	NA	NA	0.004	0.003	0.015	NA	NA	0.047	0.0092	0.005	0.012	0.005	0.009	0.0376	0.0475	0.007	NA	0.031	0.033	0.0172	0.0171	0.0169	0.014	0.0161	0.0133	0.011	0.017	0.012	0.0268	0.0191	0.021	0.003	0.0029	0.002	0.015	0.0242	0.017	0.005
B*14:01	0.00439	NA	0.005	0	0.0173	0.0182	NA	0.002	NA	0.0001	NA	NA	NA	NA	NA	NA	NA	NA	NA	0.0089	0.01	NA	0.005	0.005	0.0034	0.0041	0.01	NA	0.0046	0.0024	NA	NA	NA	NA	NA	NA	NA	0.022	0.024	0.0033	NA	0.012	NA	0.0002	NA	NA	0.004	0.004	0.027
B*14:02	0.00965	0.0288	NA	0	0.0469	0.048	NA	NA	NA	0.0023	NA	NA	NA	NA	NA	NA	NA	NA	0.0009	0.04	0.01	0.004	0.048	0.027	0.0212	0.0165	0.025	NA	0.018	0.0165	0.0002	0.0003	0.0004	NA	NA	0.001	NA	0.036	0.024	0.0315	0.0525	0.057	NA	0.0001	NA	0.03	0.0081	0.017	0.049
B*15:01	0.00351	0.0096	NA	0.008	0.0309	0.0326	NA	0.045	0.014	0.0486	0.0494	0.039	0.008	0.022	0.037	0.03	0.014	0.042	0.045	0.0181	0.005	0.037	0.039	0.032	0.0389	0.0553	0.059	NA	0.0797	0.0094	0.0286	0.0277	0.0242	NA	0.0081	0.0187	NA	0.038	0.046	0.0032	0.0025	0.035	0.087	0.0759	0.075	NA	0.0323	0.004	0.035
B*15:02	0.00439	0.0096	NA	0	NA	0.001	NA	0.073	0.148	0.0382	0.0193	0.18	0.069	0.358	0.1	0.124	0.123	0.21	0.0355	NA	NA	NA	NA	NA	NA	0.0001	NA	NA	0.0002	NA	0.0938	0.0912	0.0998	NA	0.0108	0.0181	0.122	0	NA	NA	NA	NA	0.001	0.0003	0.001	NA	NA	NA	NA
B*15:03	0.02368	0.0192	NA	0	0.0148	0.0259	NA	0.002	NA	0.0001	NA	NA	NA	NA	NA	NA	NA	NA	0.0009	0.0103	0.093	NA	0.007	0.055	0.0014	0.0009	0.003	NA	0.0007	0.0024	0.0009	0.0005	9e-05	NA	NA	0.0005	NA	0.001	NA	0.0057	0.0004	0.007	NA	NA	NA	0.06	NA	0.021	0.022
B*15:05	0.00175	NA	NA	NA	NA	0.0029	NA	0.002	0.005	0.0016	NA	NA	NA	NA	NA	NA	NA	NA	0.0003	0.0021	NA	NA	NA	NA	NA	NA	NA	NA	NA	NA	0.0003	0.0005	NA	0.014	0.0134	0.0051	NA	0	NA	NA	NA	NA	NA	NA	0.001	NA	NA	NA	NA
B*15:08	0.00175	NA	NA	0	0.0012	NA	NA	NA	NA	NA	NA	NA	NA	NA	NA	NA	NA	NA	NA	0.0003	NA	NA	NA	NA	0.0002	0.0002	NA	NA	0.0002	NA	6.6e-05	NA	9e-05	NA	0.0054	0.0016	NA	0.001	NA	0.0009	NA	0.002	NA	NA	NA	NA	NA	NA	NA
B*15:09	0.00088	NA	NA	0	0.0037	NA	NA	NA	NA	0.0001	NA	NA	NA	NA	NA	NA	NA	NA	NA	0.0014	NA	NA	0.002	NA	0.0002	0.0009	NA	NA	0.0003	NA	NA	NA	NA	NA	NA	0.0002	NA	0	NA	0.0002	NA	0.006	NA	NA	NA	NA	NA	NA	NA
B*15:10	0.00789	NA	NA	NA	0.0086	0.0038	NA	NA	NA	NA	NA	NA	NA	NA	NA	NA	NA	NA	NA	0.0065	0.049	0.008	0.002	0.009	0.0009	NA	NA	NA	0.0004	NA	0.0002	0.0003	9e-05	NA	NA	0.0006	NA	0.001	NA	0.0005	NA	0.002	NA	NA	NA	0.045	0.004	NA	NA
B*15:13	0.00088	0.0096	NA	0	NA	0.001	NA	NA	NA	0.0001	NA	NA	NA	NA	NA	NA	NA	NA	0.0006	NA	NA	NA	NA	NA	NA	NA	NA	NA	NA	NA	0.0005	0.0006	0.0004	NA	NA	0.0004	0.115	0	NA	NA	NA	NA	NA	5e-05	NA	NA	NA	NA	NA
B*15:16	0.00175	0.0096	NA	NA	0.0025	0.0048	NA	NA	NA	NA	NA	NA	NA	NA	NA	NA	NA	NA	NA	0.001	0.01	NA	0.002	NA	NA	0.0002	0.002	NA	0.0001	0.0024	NA	NA	NA	NA	NA	NA	NA	0	NA	0.0026	NA	0.002	NA	NA	NA	0.005	NA	0.004	0.003
B*15:17	0.01053	0.0481	NA	0	0.0074	0.0058	NA	NA	NA	0.0012	0.0019	NA	NA	NA	NA	NA	NA	NA	0.0012	0.0055	NA	NA	0.009	0.014	0.0042	0.0061	0.003	NA	0.0033	NA	0.0003	0.0001	9e-05	NA	0.0027	0.0088	0.009	0.001	0.002	0.0254	0.015	0.03	NA	NA	NA	NA	NA	0.009	NA
B*15:18	0.00614	NA	NA	0	0.0049	0.0058	NA	0.006	NA	0.0082	0.0193	NA	0.004	NA	NA	NA	0.007	NA	0.0112	0.001	NA	NA	0.002	NA	0.0019	0.0019	0.003	NA	0.0019	0.0071	0.0041	0.0049	0.0032	0.024	0.0134	0.0209	NA	0.002	0.004	0.0013	8.5e-05	0.007	0.015	0.0152	0.017	NA	NA	NA	0.003
B*15:21	0.00088	NA	0.135	0.124	NA	NA	NA	NA	NA	0.0001	NA	NA	0.016	0.004	NA	NA	NA	NA	0.0003	NA	NA	NA	NA	NA	NA	NA	NA	NA	NA	NA	0.0007	0.0004	0.001	NA	NA	0.0003	0.073	0	NA	NA	NA	NA	NA	NA	NA	NA	NA	NA	NA
B*15:25	0.00088	NA	NA	0.057	NA	NA	NA	0.009	0.009	0.0035	0.0036	0.024	0.024	0.082	0.06	0.03	0.087	0.013	0.004	NA	NA	NA	NA	NA	NA	0.0001	NA	NA	NA	NA	0.0097	0.0113	0.0097	0.014	0.0054	0.0076	0.017	0	NA	NA	NA	NA	NA	0.0001	NA	NA	NA	NA	NA
B*15:31	0.00088	NA	NA	NA	NA	NA	NA	NA	NA	NA	NA	NA	NA	NA	NA	NA	NA	NA	NA	NA	NA	NA	NA	NA	NA	NA	NA	NA	NA	NA	NA	NA	NA	NA	NA	NA	NA	0	NA	4.1e-05	NA	NA	NA	NA	NA	0.01	NA	NA	NA
B*18:01	0.0386	0.0096	0.01	0	0.0469	0.0336	NA	0.009	NA	0.0016	0.0034	0.029	0.016	NA	NA	NA	NA	NA	0.0014	0.0345	0.025	0.008	0.045	0.046	0.0816	0.0643	0.045	NA	0.0473	0.158	0.0031	0.0036	0.002	0.01	0.0242	0.0179	0.064	0.029	0.042	0.0663	0.0665	0.058	NA	5e-05	NA	0.035	0.1331	0.021	0.062
B*18:02	0.00088	NA	NA	0	NA	NA	NA	NA	NA	0.0011	NA	NA	NA	NA	NA	NA	NA	0.004	0.0012	NA	NA	NA	NA	NA	NA	NA	NA	NA	6e-05	NA	0.0014	0.0014	0.0022	NA	NA	0.0002	0.017	0	NA	NA	NA	0	NA	NA	NA	NA	NA	NA	NA
B*27:02	0.00351	NA	NA	NA	0.0037	0.0019	NA	NA	NA	0.0003	NA	NA	NA	NA	NA	NA	NA	NA	0.0006	0.0024	NA	NA	NA	NA	0.0214	0.011	NA	NA	0.0066	0.0094	NA	NA	NA	NA	NA	0.0014	NA	0.001	0.004	0.0133	0.001	0.006	NA	NA	NA	NA	0.0161	0.004	0.005
B*27:03	0.00088	NA	NA	NA	0.0025	0.001	NA	NA	NA	NA	0.0019	NA	NA	NA	NA	NA	NA	NA	NA	0.0003	NA	NA	NA	0.005	NA	0.0002	NA	NA	NA	0.0047	0.0016	0.0015	NA	NA	NA	NA	NA	0	NA	4.2e-05	0.0002	NA	NA	NA	NA	NA	NA	NA	NA
B*27:04	0.00088	0.0096	NA	0	NA	NA	NA	0.013	0.028	0.0098	0.0123	0.005	0.024	NA	NA	0.035	NA	0.004	0.0124	NA	NA	NA	NA	NA	NA	0.0001	NA	NA	NA	NA	0.0205	0.023	0.0194	NA	NA	0.0012	NA	0	NA	NA	NA	NA	0.003	0.0019	0.002	NA	NA	NA	NA
B*27:05	0.00351	NA	0.005	0	0.0198	0.0125	NA	NA	NA	0.0042	0.0036	NA	0.005	NA	NA	0.015	NA	NA	0.0046	0.0106	NA	NA	0.005	NA	0.0398	0.0346	0.042	NA	0.0371	0.0142	NA	NA	0.0013	NA	0.0027	0.004	NA	0.029	0.042	0.0036	0.0002	0.016	0.001	0.0006	0.001	NA	0.0081	NA	0.011
B*27:07	0.00088	NA	NA	NA	0.0012	NA	NA	NA	NA	0.0011	0.0036	0.005	NA	NA	NA	NA	NA	NA	0.0014	0.0003	NA	NA	NA	NA	0.0001	0.0003	NA	NA	0.0005	NA	0.0005	0.0001	0.0003	NA	NA	0.0026	NA	0	NA	0.004	0.0096	0.002	NA	NA	NA	NA	NA	0.004	0.003
B*35:01	0.03158	0.0385	0.005	0	0.0556	0.0489	NA	0.019	0.005	0.0256	0.0264	0.01	0.008	NA	0.053	0.03	NA	0.092	0.0248	0.0451	0.069	0.155	0.088	0.05	0.0611	0.0531	0.032	NA	0.0613	0.0896	0.0177	0.0188	0.0187	0.01	0.0511	0.0472	NA	0.055	0.036	0.0498	0.016	0.087	0.076	0.0826	0.078	0.03	0.0403	0.038	0.038
B*35:02	0.02193	0.0288	NA	NA	0.0136	0.0134	NA	NA	NA	0.0007	0.002	NA	NA	NA	NA	NA	NA	NA	0.0012	0.0096	NA	NA	0.007	0.009	0.0126	0.0153	0.003	NA	0.0076	0.0212	0.0003	0.0001	0.0004	NA	NA	0.0002	NA	0	0.002	0.0483	0.0128	0.033	NA	NA	NA	NA	0.0121	0.013	0.03
B*35:03	0.03421	0.0192	0.005	0	0.0321	0.0173	NA	0.004	NA	0.0079	0.0143	NA	NA	NA	NA	0.015	NA	0.059	0.004	0.012	NA	NA	0.018	0.005	0.0581	0.0315	0.012	NA	0.0214	0.0425	0.0083	0.008	0.0094	0.082	0.0645	0.0673	0.024	0.005	0.01	0.003	0.0027	0.038	NA	NA	NA	NA	0.0444	0.021	0.019
B*35:05	0.00088	NA	NA	0	0.0049	0.001	NA	0.008	NA	0.0028	0.0053	0.01	0.02	0.125	0.017	NA	NA	0.025	0.0003	0.0055	NA	NA	NA	NA	NA	0.0001	NA	NA	0.0001	NA	0.0062	0.006	0.0069	NA	NA	0.0004	0.086	0	NA	NA	NA	0	NA	0.0002	NA	NA	NA	NA	NA
B*35:08	0.03158	0.0192	NA	NA	0.0198	0.0086	NA	0.002	NA	0.0004	NA	NA	NA	NA	NA	NA	NA	NA	0.0017	0.0072	NA	0.004	0.016	0.005	0.0073	0.0061	0.003	NA	0.0054	0.0259	NA	NA	NA	NA	NA	0.0004	NA	0.002	0.004	0.0605	0.12	0.022	NA	NA	NA	NA	0.0282	0.025	0.011
B*35:254	0.00088	NA	NA	NA	NA	NA	NA	NA	NA	NA	NA	NA	NA	NA	NA	NA	NA	NA	NA	NA	NA	NA	NA	NA	NA	NA	NA	NA	NA	NA	NA	NA	NA	NA	NA	NA	NA	NA	NA	NA	NA	NA	NA	NA	NA	NA	NA	NA	NA
B*37:01	0.0114	NA	NA	0	0.0086	0.0086	NA	NA	NA	0.0111	0.0124	0.01	NA	NA	0.003	0.035	NA	NA	0.0081	0.0041	0.01	0.004	0.027	0.005	0.0094	0.0105	0.018	NA	0.013	0.0071	0.0039	0.0041	0.0048	0.087	0.043	0.0484	NA	0.016	0.012	0.0058	0.0024	0.012	0.013	0.005	0.004	NA	0.0202	NA	0.005
B*38:01	0.01316	0.0192	0.02	0	0.021	0.023	NA	0.019	NA	0.0032	NA	NA	NA	0.004	NA	NA	0.014	NA	0.0014	0.0229	NA	0.029	0.02	0.014	0.0439	0.037	0.01	NA	0.0186	0.0377	0.0047	0.0042	0.0055	NA	NA	0.0032	NA	0.009	0.008	0.0436	0.0267	0.029	NA	0.0002	NA	NA	0.0605	0.017	0.038
B*38:02	0.00088	NA	NA	0	NA	NA	NA	0.07	0.083	0.0217	0.0192	0.102	0.056	0.03	0.007	0.025	0.036	0.05	0.0311	NA	NA	NA	NA	NA	NA	0.0001	NA	NA	6e-05	NA	0.0494	0.049	0.0529	NA	0.0054	0.0077	0.054	0	NA	NA	NA	0	0.001	0.0028	0.002	NA	NA	NA	NA
B*39:01	0.00877	0.0096	0.035	0.021	0.0123	0.0115	NA	0.013	0.028	0.0198	0.0143	0.005	0.008	0.013	NA	NA	0.022	0.004	0.0289	0.0024	NA	0.004	0.002	0.005	0.0256	0.0118	0.007	NA	0.0141	0.0259	0.0182	0.017	0.01539	0.01	0.0134	0.0072	NA	0.009	0.01	0.0017	0.0003	0.016	0.044	0.0332	0.034	NA	0.0202	NA	0.014
B*39:06	0.00526	NA	NA	0	0.0074	0.0019	NA	0.002	NA	NA	NA	NA	NA	NA	NA	NA	NA	NA	NA	0.0041	NA	0.004	0.002	NA	0.003	0.004	0.002	NA	0.0055	0.0118	6.6e-05	NA	9e-05	0.005	NA	0.0006	NA	0.009	NA	0.0006	NA	0.006	NA	NA	NA	NA	NA	NA	NA
B*39:10	0.00351	0.0096	NA	NA	0.0037	0.0019	NA	NA	NA	NA	NA	NA	NA	NA	NA	NA	NA	NA	NA	0.0007	0.029	NA	NA	NA	0.0001	0.0001	NA	NA	6e-05	NA	NA	NA	NA	NA	NA	NA	NA	0	NA	0.003	8.5e-05	NA	NA	NA	NA	NA	NA	NA	NA
B*39:24	0.00175	NA	NA	NA	NA	NA	NA	NA	NA	0.0003	NA	NA	NA	NA	NA	NA	NA	NA	NA	0.0007	NA	NA	NA	NA	0.0004	0.0001	NA	NA	0.0003	0.0024	NA	NA	NA	NA	NA	NA	NA	0	NA	0.0008	0.0017	0.001	NA	NA	NA	NA	NA	NA	0.005
B*40:01	0.00965	NA	0.08	0.049	0.0247	0.0192	NA	0.144	0.134	0.1409	0.101	0.083	0.056	0.091	0.1	0.045	0.072	0.088	0.1597	0.0099	0.005	0.004	0.014	0.005	0.0139	0.0368	0.06	NA	0.0478	0.0094	0.1516	0.1564	0.1542	0.01	0.0242	0.0199	0.037	0.054	0.026	0.0222	0.0025	0.017	0.042	0.0535	0.054	NA	0.0121	0.009	0.022
B*40:06	0.0886	0.0288	NA	0	NA	NA	NA	0.013	NA	0.0248	0.0353	0.01	0.008	NA	NA	0.04	NA	NA	0.0329	0.0014	NA	NA	NA	NA	0.0006	0.0019	NA	NA	0.0005	0.0024	0.0101	0.0109	0.012	0.13	0.1102	0.1116	0.009	0	NA	0.0017	NA	0.002	0.039	0.0479	0.053	NA	0.0081	NA	NA
B*40:16	0.00088	NA	NA	NA	NA	NA	NA	NA	NA	NA	NA	NA	NA	NA	NA	NA	NA	NA	NA	NA	0.015	NA	0.002	NA	NA	NA	NA	NA	NA	NA	NA	NA	NA	NA	NA	NA	NA	0	NA	NA	NA	NA	NA	NA	NA	NA	NA	NA	NA
B*41:01	0.02368	NA	NA	NA	0.0111	0.0182	NA	NA	NA	0.0007	0.007	NA	NA	NA	NA	NA	NA	NA	0.0003	0.0068	0.005	NA	0.016	0.009	0.0031	0.0041	0.002	NA	0.0037	0.0142	0.0002	0.0001	NA	NA	NA	0.0016	NA	0.003	0.004	0.0488	0.0588	0.01	NA	NA	NA	0.01	NA	0.055	0.003
B*41:02	0.00263	0.0096	NA	0	0.0049	0.0077	NA	NA	NA	NA	NA	NA	NA	NA	NA	NA	NA	NA	NA	0.0038	0.005	NA	0.002	0.009	0.0054	0.011	0.002	NA	0.0046	0.0094	NA	NA	9e-05	NA	NA	NA	NA	0.001	0.008	0.0215	0.0023	0.005	NA	5e-05	NA	NA	0.0161	0.017	0.008
B*42:01	0.01842	0.0192	NA	NA	0.0086	0.0096	NA	NA	NA	0.0001	NA	NA	NA	NA	NA	NA	NA	NA	NA	0.0055	0.064	NA	0.002	0.014	NA	NA	NA	NA	0.0002	NA	6.6e-05	0.0001	NA	NA	NA	NA	NA	0	NA	0.0084	0.0032	0.001	NA	NA	NA	0.115	NA	0.004	NA
B*42:02	0.00175	NA	NA	NA	0.0025	0.001	NA	NA	NA	NA	NA	NA	NA	NA	NA	NA	NA	NA	NA	0.0014	0.01	NA	NA	0.009	NA	0.0004	NA	NA	0.0001	NA	NA	NA	NA	NA	NA	NA	NA	0	0.002	0.0005	NA	0	NA	NA	NA	0.005	NA	NA	NA
B*44:02	0.00789	0.0096	0.025	0.003	0.0407	0.0537	NA	NA	NA	0.0056	0.0105	NA	NA	NA	NA	NA	NA	NA	0.0037	0.039	0.01	0.008	0.054	0.032	0.0589	0.0538	0.101	NA	0.0806	0.0472	0.0021	0.0022	0.0015	NA	0.0054	0.0035	NA	0.131	0.126	0.0305	0.0738	0.033	0.004	0.0038	0.003	NA	0.0202	0.025	0.092
B*44:03	0.01491	0.0481	NA	0	0.0654	0.0748	NA	0.017	NA	0.0173	0.0353	0.054	NA	NA	0.003	NA	NA	0.046	0.015	0.056	0.054	0.02	0.036	0.05	0.0259	0.0491	0.055	NA	0.041	0.0142	0.0115	0.0141	0.0123	0.019	0.0591	0.0569	0.093	0.065	0.044	0.0186	0.0037	0.027	0.087	0.0675	0.062	0.025	0.0363	0.051	0.057
B*44:05	0.00351	0.0096	NA	0	0.0025	0.0048	NA	NA	NA	NA	NA	NA	NA	NA	NA	NA	NA	NA	0.0003	0.0014	NA	NA	NA	NA	0.0081	0.0066	0.002	NA	0.0047	0.0118	NA	NA	NA	NA	NA	NA	NA	0.001	NA	0.0006	0.0009	0.006	NA	NA	NA	NA	NA	NA	NA
B*44:15	0.00088	NA	NA	NA	NA	NA	NA	NA	NA	NA	NA	NA	NA	NA	NA	NA	NA	NA	NA	NA	NA	NA	NA	NA	NA	NA	NA	NA	NA	NA	NA	NA	NA	NA	NA	NA	NA	0	NA	NA	NA	NA	NA	NA	NA	0.005	NA	NA	NA
B*44:46	0.00088	NA	NA	NA	NA	NA	NA	NA	NA	NA	NA	NA	NA	NA	NA	NA	NA	NA	NA	NA	NA	NA	NA	NA	NA	NA	NA	NA	NA	NA	NA	NA	NA	NA	NA	NA	NA	NA	NA	NA	NA	NA	NA	NA	NA	NA	NA	NA	NA
B*45:01	0.02105	NA	NA	0	0.021	0.0144	NA	0.004	NA	0.0009	0.0035	NA	NA	NA	NA	NA	NA	NA	0.0009	0.0144	0.034	0.016	0.023	0.023	0.0019	0.0025	0.005	NA	0.0044	0.0024	0.0015	0.0022	0.0014	NA	NA	0.0004	NA	0.007	0.002	0.0154	0.0028	0.003	NA	5e-05	NA	0.08	NA	0.009	0.016
B*47:01	0.00175	NA	NA	0	NA	0.001	NA	NA	NA	0.0004	NA	NA	NA	NA	NA	NA	NA	NA	NA	0.0003	NA	NA	NA	NA	0.0014	0.004	0.005	NA	0.0034	0.0047	NA	0.0001	0.0002	NA	NA	0.0002	NA	0.002	0.002	0.0029	0.0089	0.003	NA	NA	NA	0.005	0.0121	NA	NA
B*47:03	0.00088	NA	NA	NA	NA	NA	NA	NA	NA	NA	NA	NA	NA	NA	NA	NA	NA	NA	NA	NA	NA	NA	NA	NA	NA	NA	NA	NA	NA	NA	NA	NA	NA	NA	NA	NA	NA	0	NA	0.0001	NA	NA	NA	NA	NA	0.02	NA	NA	NA
B*48:01	0.00088	NA	0.005	0	0.0012	0.0019	NA	0.021	0.005	0.017	0.0157	0.024	NA	NA	0.007	0.01	NA	0.004	0.0118	0.0147	NA	0.004	0.002	NA	0.0014	0.0006	0.002	NA	0.0006	NA	0.0116	0.0123	0.0095	0.01	NA	0.0018	NA	0.001	NA	NA	NA	0	0.03	0.0288	0.027	NA	NA	NA	NA
B*48:05	0.00088	NA	NA	NA	NA	NA	NA	NA	NA	NA	NA	NA	NA	NA	NA	NA	NA	NA	NA	NA	NA	NA	NA	NA	NA	NA	NA	NA	NA	NA	NA	NA	NA	NA	NA	NA	NA	NA	NA	4.1e-05	NA	NA	NA	NA	NA	NA	NA	NA	NA
B*49:01	0.01491	0.0096	NA	0	0.0321	0.0336	NA	NA	NA	0.0007	0.0035	NA	NA	NA	NA	NA	NA	NA	0.0012	0.028	0.005	0.016	0.014	0.014	0.0193	0.0177	0.007	NA	0.0127	0.033	0.0003	0.0003	9e-05	0.01	0.0027	0.0084	NA	0.01	0.008	0.0495	0.0562	0.043	NA	NA	NA	0.01	0.0323	0.025	0.059
B*50:01	0.08509	0.1442	NA	0	0.0173	0.024	NA	0.002	NA	0.0038	0.0052	NA	0.004	NA	NA	NA	NA	0	0.0032	0.0188	0.005	NA	0.005	0.023	0.0146	0.0105	0.017	NA	0.0099	0.0094	0.0034	0.0033	0.0029	NA	0.0054	0.0124	NA	0.01	0.01	0.0532	0.0686	0.022	NA	0.0002	NA	0.005	NA	0.144	0.032
B*51:01	0.09211	0.1346	NA	0	0.0864	0.0806	NA	0.049	0.019	0.0517	0.0467	0.024	0.056	0.039	0.01	0.084	NA	0.042	0.0513	0.0564	0.02	0.029	0.029	0.046	0.1113	0.0512	0.047	NA	0.0553	0.1722	0.0421	0.043	0.03819	0.12	0.1183	0.0854	0.033	0.027	0.018	0.0759	0.0864	0.08	0.077	0.0893	0.083	0.03	0.1573	0.098	0.097
B*51:02	0.00263	NA	NA	NA	NA	0.001	NA	0.013	0.005	0.0125	0.0035	0.029	0.008	NA	NA	0.01	NA	0.008	0.013	NA	NA	NA	NA	NA	NA	NA	NA	NA	NA	NA	0.0106	0.013	0.0128	NA	NA	0.0004	0.035	0	NA	NA	NA	NA	0.001	0.0024	0.003	NA	NA	NA	NA
B*51:05	0.00088	NA	NA	NA	NA	NA	NA	NA	NA	NA	NA	NA	NA	NA	NA	NA	NA	NA	NA	NA	NA	NA	NA	NA	0.0004	0.0008	NA	NA	0.0002	NA	NA	NA	NA	NA	NA	NA	NA	0	NA	0.0004	NA	0.002	NA	NA	NA	NA	NA	NA	NA
B*51:07	0.00088	NA	NA	NA	NA	0.001	NA	NA	NA	0.0003	NA	NA	NA	NA	NA	NA	NA	NA	0.0014	0.0007	NA	NA	0.002	NA	0.0005	0.0002	NA	NA	0.0009	0.0024	0.0005	0.0005	0.0006	0.005	NA	0.0025	NA	0	NA	0.0015	0.0016	0.001	NA	NA	NA	NA	NA	NA	NA
B*51:08	0.00351	NA	NA	NA	NA	0.001	NA	NA	NA	0.0001	NA	NA	NA	NA	NA	NA	NA	NA	NA	0.0041	0.005	NA	NA	0.005	0.0013	0.0021	NA	NA	0.0016	NA	6.6e-05	0.0001	NA	NA	NA	0.0011	NA	0	NA	0.0114	0.0008	0.002	NA	NA	NA	NA	0.004	NA	NA
B*51:56	0.00088	NA	NA	NA	NA	NA	NA	NA	NA	NA	NA	NA	NA	NA	NA	NA	NA	NA	NA	NA	NA	NA	NA	NA	NA	NA	NA	NA	NA	NA	NA	NA	NA	NA	NA	NA	NA	NA	NA	NA	NA	NA	NA	NA	NA	NA	NA	NA	NA
B*51:64	0.00088	NA	NA	NA	NA	NA	NA	NA	NA	NA	NA	NA	NA	NA	NA	NA	NA	NA	NA	NA	NA	NA	NA	NA	NA	NA	NA	NA	NA	NA	NA	NA	NA	NA	NA	NA	NA	NA	NA	NA	NA	NA	NA	NA	NA	NA	NA	NA	NA
B*52:01	0.03421	0.0577	NA	NA	0.0161	0.0172	NA	0.006	NA	0.02	0.0418	0.117	0.028	0.056	0.18	0.005	0.231	0.034	0.0199	0.0147	0.015	0.012	0.009	0.027	0.0146	0.0117	0.01	NA	0.0075	NA	0.0076	0.0095	0.0086	0.12	0.086	0.0713	0.011	0.003	0.006	0.0522	0.0691	0.012	0.107	0.1109	0.109	NA	0.0121	0.038	0.005
B*53:01	0.02895	0.0096	NA	0	0.0247	0.0154	NA	NA	NA	NA	0.0023	NA	NA	NA	0.01	NA	NA	0.013	0.0006	0.0195	0.137	0.008	0.036	0.046	0.0068	0.0021	0.005	NA	0.0035	NA	0.0003	0.0004	9e-05	0.01	NA	0.0006	NA	0.002	0.002	0.0207	0.0236	0.007	NA	5e-05	NA	0.1	0.0161	0.013	0.011
B*55:01	0.02281	0.0096	0.005	0.003	0.0086	0.0115	NA	0.019	0.005	0.0005	NA	NA	NA	NA	NA	NA	NA	0	0.0006	0.0072	NA	0.004	0.007	0.014	0.0125	0.0119	0.023	NA	0.0163	NA	0.0006	0.0006	0.0005	0.014	0.0269	0.0173	NA	0.023	0.02	0.0224	0.029	0.013	NA	NA	NA	NA	0.0121	NA	NA
B*56:01	0.00088	NA	0.165	0.114	0.0025	0.0019	NA	0.009	0.019	0.005	0.0052	0.024	0.032	0.043	0.013	NA	0.094	0.038	0.0032	0.001	NA	0.004	0.005	NA	0.0099	0.0097	0.008	NA	0.0081	NA	0.0076	0.0064	0.007	0.014	0.0027	0.0062	NA	0.002	NA	0.0009	0.0008	0.004	0.005	0.0085	0.015	NA	0.0081	NA	NA
B*57:01	0.00526	0.0096	0.015	0	0.0222	0.0173	NA	NA	NA	0.0098	0.0104	NA	NA	NA	NA	NA	NA	NA	0.0061	0.013	0.005	NA	0.023	0.005	0.0251	0.0323	0.037	NA	0.0335	NA	0.0022	0.0024	0.0025	0.029	0.0887	0.0825	0.013	0.038	0.058	0.0176	0.0177	0.024	NA	5e-05	NA	NA	0.0282	0.009	0.016
B*57:02	0.00088	NA	NA	NA	0.0025	NA	NA	NA	NA	NA	NA	NA	NA	NA	NA	NA	NA	NA	NA	0.0007	0.005	NA	0.005	0.009	0.0006	0.0001	NA	NA	0.0002	NA	NA	NA	NA	NA	NA	NA	NA	0.001	NA	0.0024	1.7e-05	0.001	NA	NA	NA	0.015	NA	0.004	NA
B*57:03	0.00614	NA	NA	NA	0.0062	0.0058	NA	NA	NA	NA	NA	NA	NA	NA	NA	NA	NA	NA	NA	0.0048	0.025	NA	0.002	0.009	0.0008	0.0002	NA	NA	0.0007	NA	NA	NA	NA	NA	NA	NA	NA	0	0.002	0.0021	0.0014	0	NA	NA	NA	0.02	NA	0.03	0.005
B*58:01	0.04211	0.0481	0.01	0	0.0173	0.024	NA	0.089	0.042	0.0616	0.0714	0.015	0.077	0.004	0.027	0.074	0.007	0.017	0.0796	0.0167	0.025	NA	0.009	0.023	0.0105	0.0069	0.005	NA	0.0081	NA	0.0887	0.084	0.0881	0.072	0.043	0.0366	0.059	0.003	0.004	0.023	0.017	0.016	0.004	0.0058	0.005	0.075	0.0121	0.034	0.016
B*58:02	0.01316	0.0288	NA	NA	0.0012	0.0154	NA	NA	NA	NA	NA	NA	NA	NA	NA	NA	NA	NA	NA	0.0055	0.049	NA	0.002	0.014	NA	NA	NA	NA	NA	NA	NA	NA	9e-05	NA	NA	NA	NA	0	NA	0.0002	NA	NA	NA	NA	NA	0.085	NA	0.017	0.003
B*58:08	0.00088	NA	NA	NA	NA	NA	NA	NA	NA	NA	NA	NA	NA	NA	NA	NA	NA	NA	NA	NA	NA	NA	NA	NA	NA	NA	NA	NA	NA	NA	NA	NA	NA	NA	NA	0.0004	NA	NA	NA	NA	NA	NA	NA	NA	NA	NA	NA	NA	NA
B*73:01	0.01228	NA	NA	NA	0.0012	0.001	NA	NA	NA	0.0001	NA	NA	NA	NA	NA	NA	NA	NA	0.0003	0.0007	NA	NA	0.002	NA	0.0009	0.0007	NA	NA	0.0007	NA	6.7e-05	NA	NA	NA	NA	0.0002	NA	0	NA	0.0094	0.0009	0.003	NA	NA	NA	NA	NA	0.004	NA
B*78:01	0.00088	NA	NA	NA	0.0012	NA	NA	NA	NA	NA	NA	NA	NA	NA	NA	NA	0.007	NA	NA	0.0003	0.005	NA	NA	NA	NA	NA	NA	NA	NA	NA	NA	NA	NA	NA	NA	0.0012	NA	0	NA	0.0002	1.2e-05	0.031	NA	NA	NA	NA	NA	0.004	NA
B*78:02	0.00088	NA	NA	NA	NA	NA	NA	0.002	NA	NA	NA	NA	NA	NA	NA	NA	NA	NA	NA	NA	NA	NA	NA	NA	NA	NA	NA	NA	NA	NA	NA	NA	NA	NA	NA	0.0002	NA	0	NA	NA	1.2e-05	NA	NA	5e-05	NA	NA	NA	NA	NA
B*81:01	0.00351	0.0096	NA	NA	0.0074	0.0038	NA	NA	NA	NA	0.002	NA	NA	NA	NA	NA	NA	NA	NA	0.0007	0.025	NA	NA	NA	NA	NA	NA	NA	NA	NA	0.0007	0.0008	NA	NA	NA	NA	NA	0	NA	4.1e-05	NA	0.001	NA	5e-05	NA	0.05	NA	NA	NA
C*01:02	0.02281	NA	0.185	0.247	0.0271	0.0144	NA	0.174	NA	0.2023	NA	0.082	0.294	0.039	0.193	0.218	NA	NA	0.1768	0.1138	0.02	0.152	0.036	0.059	NA	0.0331	0.04	NA	0.0352	0.0351	0.1899	NA	0.1855	NA	0.0672	0.0357	NA	0.024	0.028	NA	NA	0.033	0.148	0.176	0.182	NA	0.0726	NA	NA
C*02:02	0.01316	0.0288	0.006	0	0.0502	0.0444	NA	NA	NA	0.0029	NA	NA	0.004	NA	NA	0.015	NA	NA	0.0058	0.0376	0.015	0.016	0.014	0.009	NA	0.0577	0.035	NA	0.0539	0.0702	0.0028	NA	0.0034	NA	0.0054	0.0058	NA	0.021	0.036	NA	NA	0.042	NA	0.0003	NA	0.005	0.0847	NA	NA
C*02:10	0.01579	0.0192	NA	NA	0.0149	0.0287	NA	NA	NA	NA	NA	NA	NA	NA	NA	NA	NA	NA	NA	NA	0.093	NA	0.007	0.059	NA	0.0003	NA	NA	NA	NA	NA	NA	NA	NA	NA	NA	NA	NA	NA	NA	NA	0	NA	NA	NA	0.065	NA	NA	NA
C*03:02	0.03509	0.0481	0.006	0	0.0068	0.0029	NA	0.089	NA	0.0611	NA	0.019	0.077	0.004	0.027	0.074	NA	NA	0.0816	0.0041	0.029	NA	0.009	0.014	NA	0.0042	0.003	NA	0.0038	0.0145	0.0941	NA	0.0875	NA	0.0457	0.0395	NA	0.002	NA	NA	NA	0.005	0.004	0.0057	0.006	0.04	0.0081	NA	NA
C*03:03	0.00439	NA	0.028	0.055	0.0461	0.0516	NA	0.038	NA	0.0685	NA	0.024	0.032	0.017	0.057	0.05	NA	NA	0.0672	0.0178	NA	0.041	0.032	0.05	NA	0.0474	0.064	NA	0.0618	0.0269	0.0371	NA	0.03569	NA	0.0188	0.0155	NA	0.05	0.04	NA	NA	0.035	0.121	0.1305	0.13	NA	0.0403	NA	NA
C*03:04	0.02105	NA	0.022	0.005	0.0528	0.0416	NA	0.112	NA	0.1175	NA	0.063	0.165	0.043	0.05	0.099	NA	NA	0.1073	0.0817	0.044	0.09	0.043	0.055	NA	0.0602	0.076	NA	0.0804	0.0124	0.1218	NA	0.12299	NA	0.0215	0.02	NA	0.064	0.05	NA	NA	0.015	0.137	0.1239	0.13	0.05	0.0202	NA	NA
C*03:64	0.00088	NA	NA	NA	NA	NA	NA	NA	NA	NA	NA	NA	NA	NA	NA	NA	NA	NA	NA	NA	NA	NA	NA	NA	NA	NA	NA	NA	NA	NA	NA	NA	NA	NA	NA	NA	NA	NA	NA	NA	NA	NA	NA	5e-05	NA	NA	NA	NA	NA
C*04:01	0.14825	0.1442	0.275	0.268	0.1612	0.1332	NA	0.045	NA	0.0524	NA	0.01	0.036	0.134	0.023	0.045	NA	NA	0.0444	0.149	0.235	0.139	0.174	0.205	NA	0.1287	0.062	NA	0.1168	0.1467	0.0396	NA	0.0401	NA	0.0995	0.1083	NA	0.083	0.054	NA	NA	0.165	0.046	0.0441	0.043	0.125	0.1613	NA	NA
C*04:03	0.00351	NA	0.157	0.151	NA	0.0014	NA	0.019	NA	0.0086	NA	0.014	0.04	0.091	0.027	0.035	NA	NA	0.0107	NA	0.005	NA	NA	NA	NA	0.0004	NA	NA	0.0001	NA	0.0205	NA	0.0215	NA	0.0161	0.0201	NA	0	NA	NA	NA	0	NA	NA	NA	NA	NA	NA	NA
C*04:07	0.00263	NA	NA	NA	NA	NA	NA	NA	NA	NA	NA	NA	NA	NA	NA	NA	NA	NA	NA	NA	NA	NA	NA	NA	NA	NA	NA	NA	NA	NA	NA	NA	NA	NA	NA	NA	NA	0	NA	NA	NA	NA	NA	NA	NA	0.015	NA	NA	NA
C*04:103	0.00088	NA	NA	NA	NA	NA	NA	NA	NA	NA	NA	NA	NA	NA	NA	NA	NA	NA	NA	NA	NA	NA	NA	NA	NA	NA	NA	NA	NA	NA	NA	NA	NA	NA	NA	NA	NA	NA	NA	NA	NA	NA	NA	NA	NA	NA	NA	NA	NA
C*04:11	0.00088	NA	NA	NA	NA	NA	NA	NA	NA	NA	NA	NA	NA	NA	NA	NA	NA	NA	NA	NA	NA	NA	NA	NA	NA	NA	NA	NA	NA	NA	NA	NA	NA	NA	NA	NA	NA	NA	NA	NA	NA	NA	NA	NA	NA	NA	NA	NA	NA
C*04:87	0.00088	NA	NA	NA	NA	NA	NA	NA	NA	NA	NA	NA	NA	NA	NA	NA	NA	NA	NA	NA	NA	NA	NA	NA	NA	NA	NA	NA	NA	NA	NA	NA	NA	NA	NA	NA	NA	NA	NA	NA	NA	NA	NA	NA	NA	NA	NA	NA	NA
C*05:01	0.00702	0.0288	0.034	0.003	0.0556	0.0644	NA	NA	NA	0.0051	NA	NA	0.004	NA	NA	NA	NA	NA	0.0029	0.0506	0.01	0.004	0.061	0.068	NA	0.0474	0.102	NA	0.0733	0.0289	0.0018	NA	0.0015	NA	0.0054	0.0038	NA	0.127	0.124	NA	NA	0.057	0.004	0.0038	0.003	0.005	0.0161	NA	NA
C*05:31	0.00088	NA	NA	NA	NA	NA	NA	NA	NA	NA	NA	NA	NA	NA	NA	NA	NA	NA	NA	NA	NA	NA	NA	NA	NA	NA	NA	NA	NA	NA	NA	NA	NA	NA	NA	NA	NA	NA	NA	NA	NA	NA	NA	NA	NA	NA	NA	NA	NA
C*06:02	0.14035	0.1635	0.028	0	0.0664	0.0831	NA	0.028	NA	0.0698	NA	0.01	0.004	0.004	0.007	0.05	NA	NA	0.0652	0.0513	0.083	0.029	0.091	0.05	NA	0.1112	0.086	NA	0.0938	0.0826	0.0263	NA	0.0269	NA	0.1505	0.16	NA	0.088	0.098	NA	NA	0.083	0.016	0.0081	0.007	0.15	0.0887	NA	NA
C*06:04	0.00088	NA	NA	NA	NA	NA	NA	NA	NA	NA	NA	NA	NA	NA	NA	NA	NA	NA	NA	NA	NA	NA	NA	NA	NA	0.0001	NA	NA	6e-05	NA	NA	NA	NA	NA	NA	NA	NA	0	NA	NA	NA	NA	NA	NA	NA	NA	NA	NA	NA
C*06:30	0.00088	NA	NA	NA	NA	NA	NA	NA	NA	NA	NA	NA	NA	NA	NA	NA	NA	NA	NA	NA	NA	NA	NA	NA	NA	NA	NA	NA	NA	NA	NA	NA	NA	NA	NA	NA	NA	NA	NA	NA	NA	NA	NA	NA	NA	NA	NA	NA	NA
C*06:88	0.00088	NA	NA	NA	NA	NA	NA	NA	NA	NA	NA	NA	NA	NA	NA	NA	NA	NA	NA	NA	NA	NA	NA	NA	NA	NA	NA	NA	NA	NA	NA	NA	NA	NA	NA	NA	NA	NA	NA	NA	NA	NA	NA	NA	NA	NA	NA	NA	NA
C*07:01	0.05526	0.0673	0.034	0	0.1084	0.1089	NA	0.017	NA	0.0091	NA	0.053	0.028	NA	0.003	NA	NA	NA	0.0029	0.0892	0.078	0.029	0.075	0.086	NA	0.1524	0.19	NA	0.1494	0.1632	0.0085	NA	0.00099	NA	0.0242	0.0841	NA	0.187	0.212	NA	NA	0.14	NA	0.0007	NA	0.1	0.1734	NA	NA
C*07:02	0.11667	0.1346	0.096	0.068	0.0691	0.0645	NA	0.21	NA	0.1691	NA	0.284	0.101	0.19	0.253	0.094	NA	NA	0.1906	0.0967	0.064	0.045	0.167	0.068	NA	0.1292	0.156	NA	0.1523	0.0475	0.185	NA	0.1829	NA	0.1022	0.1266	NA	0.186	0.174	NA	NA	0.063	0.146	0.1271	0.127	0.03	0.0565	NA	NA
C*07:04	0.01228	NA	0.006	0	0.0149	0.0143	NA	0.009	NA	0.0071	NA	0.005	NA	NA	NA	NA	NA	NA	0.0098	0.0044	NA	0.008	0.011	0.005	NA	0.0191	0.008	NA	0.0199	0.0207	0.0057	NA	0.0057	NA	0.0108	0.0238	NA	0.013	0.014	NA	NA	0.012	0.009	0.0093	0.011	0.01	0.004	NA	NA
C*07:29	0.00175	NA	NA	NA	NA	NA	NA	NA	NA	NA	NA	NA	NA	NA	NA	NA	NA	NA	NA	NA	NA	NA	NA	NA	NA	0.0001	NA	NA	NA	NA	NA	NA	NA	NA	0.0027	0.0003	NA	NA	NA	NA	NA	NA	NA	NA	NA	NA	NA	NA	NA
C*07:40	0.00088	NA	NA	NA	NA	NA	NA	NA	NA	NA	NA	NA	NA	NA	NA	NA	NA	NA	NA	NA	NA	NA	NA	NA	NA	0.0001	NA	NA	NA	NA	NA	NA	NA	NA	NA	0.0002	NA	NA	NA	NA	NA	NA	NA	NA	NA	NA	NA	NA	NA
C*08:01	0.00614	0.0192	0.006	NA	NA	0.0043	NA	0.133	NA	0.0785	NA	0.173	0.081	0.366	0.153	0.149	NA	NA	0.0793	0.0126	NA	0.008	0.002	0.009	NA	0.0005	NA	NA	0.0004	NA	0.1282	NA	0.1312	NA	0.0108	0.0189	NA	0.001	NA	NA	NA	0	0.074	0.0736	0.082	NA	NA	NA	NA
C*08:02	0.01316	0.0288	NA	0	0.057	0.0516	NA	0.002	NA	0.0023	NA	NA	NA	NA	NA	NA	NA	NA	0.0009	0.0492	0.054	0.004	0.054	0.032	NA	0.0205	0.032	NA	0.0221	0.0165	0.0005	NA	0.0004	NA	NA	0.001	NA	0.057	0.048	NA	NA	0.038	NA	0.0003	NA	0.04	0.0121	NA	NA
C*08:03	0.00088	NA	NA	NA	NA	0.0014	NA	NA	NA	0.0055	NA	0.01	NA	NA	NA	NA	NA	NA	0.0032	0.0024	NA	NA	NA	NA	NA	0.0006	0.002	NA	0.0004	NA	0.0022	NA	0.0015	NA	NA	0.0008	NA	0	NA	NA	NA	NA	0.02	0.0136	0.012	NA	NA	NA	NA
C*12:02	0.03333	0.0673	NA	0	0.0122	0.0143	NA	0.017	NA	0.0245	NA	0.019	0.044	0.03	0.103	0.045	NA	NA	0.0309	0.0085	0.005	NA	0.007	0.009	NA	0.0122	0.01	NA	0.0075	0.0434	0.0307	NA	0.0309	NA	0.0995	0.0829	NA	0.003	0.006	NA	NA	0.017	0.105	0.1118	0.11	NA	0.0081	NA	NA
C*12:03	0.06842	0.0481	0.051	NA	0.0611	0.0745	NA	0.017	NA	0.0139	NA	0.125	0.024	0.039	0.073	0.02	NA	NA	0.0107	0.0455	0.025	0.033	0.052	0.023	NA	0.0893	0.047	NA	0.0518	0.1302	0.0219	NA	0.0213	NA	0.0296	0.0371	NA	0.025	0.04	NA	NA	0.112	NA	0.0008	0.001	NA	0.1411	NA	NA
C*12:18	0.00088	NA	NA	NA	NA	NA	NA	NA	NA	NA	NA	NA	NA	NA	NA	NA	NA	NA	NA	NA	NA	NA	NA	NA	NA	NA	NA	NA	NA	NA	NA	NA	9e-05	NA	NA	NA	NA	NA	NA	NA	NA	NA	NA	NA	NA	NA	NA	NA	NA
C*14:02	0.01754	0.0192	NA	0	0.019	0.0258	NA	0.032	NA	0.0418	NA	0.019	0.056	0.039	0.01	0.074	NA	NA	0.0424	0.0092	0.015	NA	0.016	0.005	NA	0.0111	0.01	NA	0.0122	0.0393	0.0358	NA	0.0347	NA	0.0538	0.0577	NA	0.005	0.004	NA	NA	0.041	0.049	0.0687	0.065	0.015	0.0323	NA	NA
C*14:03	0.00351	NA	NA	NA	NA	0.0029	NA	0.002	NA	0.0067	NA	NA	NA	NA	NA	NA	NA	NA	0.0078	NA	NA	NA	NA	NA	NA	0.0001	NA	NA	6e-05	NA	0.0018	NA	0.0025	NA	NA	NA	NA	0.001	NA	NA	NA	0	0.089	0.0669	0.062	0.015	NA	NA	NA
C*15:02	0.11404	0.0288	0.067	0.203	0.0379	0.033	NA	0.038	NA	0.0312	NA	0.067	0.008	NA	0.02	0.02	NA	NA	0.0297	0.0424	0.005	0.004	0.005	0.018	NA	0.0193	0.023	NA	0.0234	0.0496	0.0269	NA	0.0277	NA	0.1102	0.1038	NA	0.011	0.008	NA	NA	0.053	0.027	0.0308	0.026	NA	0.0403	NA	NA
C*15:04	0.00439	0.0096	NA	NA	NA	NA	NA	0.004	NA	0.0004	NA	NA	NA	NA	NA	NA	NA	NA	NA	0.0003	NA	NA	NA	NA	NA	0.0003	NA	NA	0.0004	0.0041	0.0003	NA	9e-05	NA	0.0054	NA	NA	0	NA	NA	NA	0.002	NA	NA	NA	NA	NA	NA	NA
C*15:05	0.01579	NA	NA	0	0.0068	0.01	NA	0.011	NA	0.0047	NA	NA	NA	NA	NA	NA	NA	NA	0.0052	0.0058	0.005	NA	0.007	0.009	NA	0.0045	0.003	NA	0.0032	0.0145	0.0102	NA	0.0084	NA	0.0054	0.0078	NA	0.001	NA	NA	NA	0.005	NA	0.0002	NA	0.015	0.004	NA	NA
C*15:13	0.00088	0.0288	NA	NA	0.0068	0.0014	NA	NA	NA	NA	NA	NA	NA	NA	NA	NA	NA	NA	NA	NA	NA	NA	0.002	NA	NA	0.0005	NA	NA	NA	NA	NA	NA	NA	NA	NA	NA	NA	NA	NA	NA	NA	0	NA	NA	NA	NA	NA	NA	NA
C*15:17	0.00088	NA	NA	NA	NA	NA	NA	NA	NA	NA	NA	NA	NA	NA	NA	NA	NA	NA	NA	NA	NA	NA	NA	NA	NA	NA	NA	NA	NA	NA	NA	NA	NA	NA	NA	NA	NA	NA	NA	NA	NA	NA	NA	NA	NA	NA	NA	NA	NA
C*15:72	0.00088	NA	NA	NA	NA	NA	NA	NA	NA	NA	NA	NA	NA	NA	NA	NA	NA	NA	NA	NA	NA	NA	NA	NA	NA	NA	NA	NA	NA	NA	NA	NA	NA	NA	NA	NA	NA	NA	NA	NA	NA	NA	NA	NA	NA	NA	NA	NA	NA
C*15:74	0.00088	NA	NA	NA	NA	NA	NA	NA	NA	NA	NA	NA	NA	NA	NA	NA	NA	NA	NA	NA	NA	NA	NA	NA	NA	NA	NA	NA	NA	NA	NA	NA	NA	NA	NA	NA	NA	NA	NA	NA	NA	NA	NA	NA	NA	NA	NA	NA	NA
C*16:01	0.01667	0.0096	NA	0	0.0488	0.0688	NA	NA	NA	NA	NA	NA	NA	NA	NA	NA	NA	NA	NA	0.0513	0.069	0.033	0.023	0.05	NA	0.018	0.045	NA	0.0219	0.0021	0.0007	NA	0.0003	NA	NA	NA	NA	0.05	0.04	NA	NA	0.037	NA	NA	NA	0.09	NA	NA	NA
C*16:02	0.03246	0.0577	NA	0	0.0149	0.0029	NA	NA	NA	0.0015	NA	0.005	NA	NA	NA	NA	NA	NA	0.0023	0.0068	0.005	NA	0.005	0.005	NA	0.0065	0.003	NA	0.0033	0.0103	0.0009	NA	0.0015	NA	0.0376	0.0257	NA	0.001	0.004	NA	NA	0.02	NA	NA	NA	NA	0.0121	NA	NA
C*16:04	0.00702	NA	NA	NA	NA	NA	NA	NA	NA	0.0005	NA	NA	NA	NA	NA	NA	NA	NA	0.0006	0.0021	NA	NA	NA	NA	NA	0.0017	NA	NA	0.0017	0.0062	0.0001	NA	9e-05	NA	NA	0.0008	NA	0.001	NA	NA	NA	0.003	NA	5e-05	NA	NA	0.0081	NA	NA
C*16:49	0.00088	NA	NA	NA	NA	NA	NA	NA	NA	NA	NA	NA	NA	NA	NA	NA	NA	NA	NA	NA	NA	NA	NA	NA	NA	NA	NA	NA	NA	NA	NA	NA	NA	NA	NA	NA	NA	NA	NA	NA	NA	NA	NA	NA	NA	NA	NA	NA	NA
C*17:01	0.04561	0.0192	NA	0	0.0217	0.0172	NA	NA	NA	0.0008	NA	NA	NA	NA	NA	NA	NA	NA	0.0003	0.0154	0.088	NA	0.007	0.032	NA	0.0043	0.002	NA	0.0076	0.0103	0.0002	NA	NA	NA	NA	0.0018	NA	0.004	0.006	NA	NA	0.008	NA	0.0001	NA	0.13	NA	NA	NA
C*17:29	0.00088	NA	NA	NA	NA	NA	NA	NA	NA	NA	NA	NA	NA	NA	NA	NA	NA	NA	NA	NA	NA	NA	NA	NA	NA	NA	NA	NA	NA	NA	NA	NA	NA	NA	NA	NA	NA	NA	NA	NA	NA	NA	NA	NA	NA	NA	NA	NA	NA
C*18:01	0.00526	0.0096	NA	NA	0.0041	0.0029	NA	NA	NA	NA	NA	NA	NA	NA	NA	NA	NA	NA	NA	0.0027	0.039	NA	0.007	0.014	NA	NA	NA	NA	0.0002	NA	NA	NA	NA	NA	NA	NA	NA	0	NA	NA	NA	0	NA	NA	NA	0.05	NA	NA	NA
C*18:02	0.00088	NA	NA	NA	0.0081	0.0029	NA	NA	NA	NA	NA	NA	NA	NA	NA	NA	NA	NA	NA	NA	NA	NA	NA	NA	NA	0.0001	NA	NA	NA	NA	NA	NA	NA	NA	NA	NA	NA	0	NA	NA	NA	0	NA	NA	NA	NA	NA	NA	NA
C*18:05	0.00088	NA	NA	NA	NA	NA	NA	NA	NA	NA	NA	NA	NA	NA	NA	NA	NA	NA	NA	NA	NA	NA	NA	NA	NA	NA	NA	NA	NA	NA	NA	NA	NA	NA	NA	NA	NA	NA	NA	NA	NA	NA	NA	NA	NA	NA	NA	NA	NA
DPA1*01:03	0.64123	NA	NA	NA	0.7059	0.7137	NA	NA	NA	NA	NA	NA	NA	NA	NA	NA	NA	NA	NA	NA	NA	NA	NA	NA	NA	NA	NA	NA	NA	NA	NA	NA	0.2956	NA	NA	NA	NA	NA	NA	NA	NA	NA	NA	NA	NA	NA	NA	NA	NA
DPA1*01:04	0.00351	NA	NA	NA	0.0181	0.0011	NA	NA	NA	NA	NA	NA	NA	NA	NA	NA	NA	NA	NA	NA	NA	NA	NA	NA	NA	NA	NA	NA	NA	NA	NA	NA	0.0002	NA	NA	NA	NA	NA	NA	NA	NA	NA	NA	NA	NA	NA	NA	NA	NA
DPA1*01:05	0.00088	NA	NA	NA	NA	NA	NA	NA	NA	NA	NA	NA	NA	NA	NA	NA	NA	NA	NA	NA	NA	NA	NA	NA	NA	NA	NA	NA	NA	NA	NA	NA	NA	NA	NA	NA	NA	NA	NA	NA	NA	NA	NA	NA	NA	NA	NA	NA	NA
DPA1*01:06	0.00263	NA	NA	NA	NA	NA	NA	NA	NA	NA	NA	NA	NA	NA	NA	NA	NA	NA	NA	NA	NA	NA	NA	NA	NA	NA	NA	NA	NA	NA	NA	NA	NA	NA	NA	NA	NA	NA	NA	NA	NA	NA	NA	NA	NA	NA	NA	NA	NA
DPA1*01:08	0.00088	NA	NA	NA	NA	NA	NA	NA	NA	NA	NA	NA	NA	NA	NA	NA	NA	NA	NA	NA	NA	NA	NA	NA	NA	NA	NA	NA	NA	NA	NA	NA	NA	NA	NA	NA	NA	NA	NA	NA	NA	NA	NA	NA	NA	NA	NA	NA	NA
DPA1*01:12	0.01053	NA	NA	NA	0.0023	NA	NA	NA	NA	NA	NA	NA	NA	NA	NA	NA	NA	NA	NA	NA	NA	NA	NA	NA	NA	NA	NA	NA	NA	NA	NA	NA	NA	NA	NA	NA	NA	NA	NA	NA	NA	NA	NA	NA	NA	NA	NA	NA	NA
DPA1*02:01	0.22193	NA	NA	NA	0.2126	0.2029	NA	NA	NA	NA	NA	NA	NA	NA	NA	NA	NA	NA	NA	NA	NA	NA	NA	NA	NA	NA	NA	NA	NA	NA	NA	NA	0.0918	NA	NA	NA	NA	NA	NA	NA	NA	NA	NA	NA	NA	NA	NA	NA	NA
DPA1*02:02	0.08684	NA	NA	NA	0.0385	0.0488	NA	NA	NA	NA	NA	NA	NA	NA	NA	NA	NA	NA	NA	NA	NA	NA	NA	NA	NA	NA	NA	NA	NA	NA	NA	NA	0.5524	NA	NA	NA	NA	NA	NA	NA	NA	NA	NA	NA	NA	NA	NA	NA	NA
DPA1*02:07	0.00088	NA	NA	NA	NA	0.0043	NA	NA	NA	NA	NA	NA	NA	NA	NA	NA	NA	NA	NA	NA	NA	NA	NA	NA	NA	NA	NA	NA	NA	NA	NA	NA	0.0158	NA	NA	NA	NA	NA	NA	NA	NA	NA	NA	NA	NA	NA	NA	NA	NA
DPA1*03:01	0.00263	NA	NA	NA	0.0204	0.0239	NA	NA	NA	NA	NA	NA	NA	NA	NA	NA	NA	NA	NA	NA	NA	NA	NA	NA	NA	NA	NA	NA	NA	NA	NA	NA	9e-05	NA	NA	NA	NA	NA	NA	NA	NA	NA	NA	NA	NA	NA	NA	NA	NA
DPA1*03:02	0.00965	NA	NA	NA	0.0023	NA	NA	NA	NA	NA	NA	NA	NA	NA	NA	NA	NA	NA	NA	NA	NA	NA	NA	NA	NA	NA	NA	NA	NA	NA	NA	NA	NA	NA	NA	NA	NA	NA	NA	NA	NA	NA	NA	NA	NA	NA	NA	NA	NA
DPA1*03:03	0.0114	NA	NA	NA	NA	NA	NA	NA	NA	NA	NA	NA	NA	NA	NA	NA	NA	NA	NA	NA	NA	NA	NA	NA	NA	NA	NA	NA	NA	NA	NA	NA	NA	NA	NA	NA	NA	NA	NA	NA	NA	NA	NA	NA	NA	NA	NA	NA	NA
DPA1*04:01	0.00702	NA	NA	NA	NA	0.0011	NA	NA	NA	NA	NA	NA	NA	NA	NA	NA	NA	NA	NA	NA	NA	NA	NA	NA	NA	NA	NA	NA	NA	NA	NA	NA	0.0426	NA	NA	NA	NA	NA	NA	NA	NA	NA	NA	NA	NA	NA	NA	NA	NA
DPB1*01:01	0.06667	NA	0.01	NA	0.0616	0.0704	0.049	0.021	NA	NA	NA	NA	NA	NA	NA	NA	NA	NA	NA	NA	NA	NA	NA	NA	NA	NA	NA	NA	NA	0.0186	NA	NA	0.0056	NA	NA	NA	NA	NA	0.048	NA	NA	NA	NA	NA	NA	0.305	NA	NA	NA
DPB1*01:03	0.00263	NA	NA	NA	NA	NA	NA	NA	NA	NA	NA	NA	NA	NA	NA	NA	NA	NA	NA	NA	NA	NA	NA	NA	NA	NA	NA	NA	NA	NA	NA	NA	NA	NA	NA	NA	NA	NA	NA	NA	NA	NA	NA	NA	NA	NA	NA	NA	NA
DPB1*02:01	0.20175	NA	0.156	NA	0.2023	0.1888	0.03	0.14	NA	NA	NA	NA	NA	NA	NA	NA	0.082	NA	NA	NA	NA	NA	NA	NA	NA	NA	NA	NA	NA	0.186	NA	NA	0.135	NA	NA	NA	NA	NA	0.09	NA	NA	NA	NA	NA	NA	0.14	NA	NA	NA
DPB1*02:02	0.00088	NA	NA	NA	0.0044	0.0053	NA	0.093	NA	NA	NA	NA	NA	NA	NA	NA	0.019	NA	NA	NA	NA	NA	NA	NA	NA	NA	NA	NA	NA	NA	NA	NA	0.0773	NA	NA	NA	NA	NA	0.006	NA	NA	NA	NA	NA	NA	NA	NA	NA	NA
DPB1*03:01	0.08772	NA	0.031	NA	0.0455	0.0469	0.025	0.066	NA	NA	NA	NA	NA	NA	NA	NA	0.048	NA	NA	NA	NA	NA	NA	NA	NA	NA	NA	NA	NA	0.0785	NA	NA	0.0477	NA	NA	NA	NA	NA	0.116	NA	NA	NA	NA	NA	NA	0.04	NA	NA	NA
DPB1*04:01	0.30439	NA	0.104	NA	0.2551	0.3081	0.031	0.095	NA	NA	NA	NA	NA	NA	NA	NA	0.106	NA	NA	NA	NA	NA	NA	NA	NA	NA	NA	NA	NA	0.3388	NA	NA	0.0694	NA	NA	NA	NA	NA	0.48	NA	NA	NA	NA	NA	NA	0.015	NA	NA	NA
DPB1*04:02	0.07719	NA	NA	NA	0.0821	0.0991	0.695	0.027	NA	NA	NA	NA	NA	NA	NA	NA	0.207	NA	NA	NA	NA	NA	NA	NA	NA	NA	NA	NA	NA	0.1818	NA	NA	0.0189	NA	NA	NA	NA	NA	0.116	NA	NA	NA	NA	NA	NA	0.27	NA	NA	NA
DPB1*05:01	0.00351	NA	0.453	NA	0.0044	0.0149	0	0.36	NA	NA	NA	NA	NA	NA	NA	NA	0.149	NA	NA	NA	NA	NA	NA	NA	NA	NA	NA	NA	NA	0.0103	NA	NA	0.4025	NA	NA	NA	NA	NA	0.014	NA	NA	NA	NA	NA	NA	NA	NA	NA	NA
DPB1*06:01	0.00175	NA	NA	NA	0.0117	0.0117	0	NA	NA	NA	NA	NA	NA	NA	NA	NA	0.005	NA	NA	NA	NA	NA	NA	NA	NA	NA	NA	NA	NA	0.0041	NA	NA	NA	NA	NA	NA	NA	NA	0.016	NA	NA	NA	NA	NA	NA	NA	NA	NA	NA
DPB1*09:01	0.02719	NA	NA	NA	0.0059	0.0043	0	0.015	NA	NA	NA	NA	NA	NA	NA	NA	NA	NA	NA	NA	NA	NA	NA	NA	NA	NA	NA	NA	NA	0.0041	NA	NA	0.0105	NA	NA	NA	NA	NA	0.004	NA	NA	NA	NA	NA	NA	NA	NA	NA	NA
DPB1*10:01	0.01053	NA	NA	NA	0.0425	0.0181	0	NA	NA	NA	NA	NA	NA	NA	NA	NA	NA	NA	NA	NA	NA	NA	NA	NA	NA	NA	NA	NA	NA	0.0227	NA	NA	0.0006	NA	NA	NA	NA	NA	0.012	NA	NA	NA	NA	NA	NA	NA	NA	NA	NA
DPB1*104:01	0.00175	NA	NA	NA	0.0264	0.0341	NA	NA	NA	NA	NA	NA	NA	NA	NA	NA	NA	NA	NA	NA	NA	NA	NA	NA	NA	NA	NA	NA	NA	NA	NA	NA	0.007	NA	NA	NA	NA	NA	NA	NA	NA	NA	NA	NA	NA	NA	NA	NA	NA
DPB1*105:01	0.00088	NA	NA	NA	0.0411	0.0267	NA	NA	NA	NA	NA	NA	NA	NA	NA	NA	NA	NA	NA	NA	NA	NA	NA	NA	NA	NA	NA	NA	NA	NA	NA	NA	0.0008	NA	NA	NA	NA	NA	NA	NA	NA	NA	NA	NA	NA	NA	NA	NA	NA
DPB1*109:01	0.00088	NA	NA	NA	0.0044	0.0011	NA	NA	NA	NA	NA	NA	NA	NA	NA	NA	NA	NA	NA	NA	NA	NA	NA	NA	NA	NA	NA	NA	NA	NA	NA	NA	NA	NA	NA	NA	NA	NA	NA	NA	NA	NA	NA	NA	NA	NA	NA	NA	NA
DPB1*11:01	0.00175	NA	0.01	NA	0.0103	0.0267	0	NA	NA	NA	NA	NA	NA	NA	NA	NA	NA	NA	NA	NA	NA	NA	NA	NA	NA	NA	NA	NA	NA	0.0041	NA	NA	9e-05	NA	NA	NA	NA	NA	0.022	NA	NA	NA	NA	NA	NA	0.01	NA	NA	NA
DPB1*124:01	0.00088	NA	NA	NA	0.0059	0.0053	NA	NA	NA	NA	NA	NA	NA	NA	NA	NA	NA	NA	NA	NA	NA	NA	NA	NA	NA	NA	NA	NA	NA	NA	NA	NA	NA	NA	NA	NA	NA	NA	NA	NA	NA	NA	NA	NA	NA	NA	NA	NA	NA
DPB1*13:01	0.04211	NA	0.01	NA	0.0381	0.0352	0.006	0.087	NA	NA	NA	NA	NA	NA	NA	NA	0.183	NA	NA	NA	NA	NA	NA	NA	NA	NA	NA	NA	NA	0.0434	NA	NA	0.0884	NA	NA	NA	NA	NA	0.026	NA	NA	NA	NA	NA	NA	0.035	NA	NA	NA
DPB1*14:01	0.07368	NA	NA	NA	0.0117	0.0277	0	0.03	NA	NA	NA	NA	NA	NA	NA	NA	0.01	NA	NA	NA	NA	NA	NA	NA	NA	NA	NA	NA	NA	0.0434	NA	NA	0.0308	NA	NA	NA	NA	NA	0.008	NA	NA	NA	NA	NA	NA	NA	NA	NA	NA
DPB1*15:01	0.00526	NA	0.016	NA	0.0088	0.0021	0	NA	NA	NA	NA	NA	NA	NA	NA	NA	NA	NA	NA	NA	NA	NA	NA	NA	NA	NA	NA	NA	NA	0.0062	NA	NA	0.0002	NA	NA	NA	NA	NA	0.012	NA	NA	NA	NA	NA	NA	0.005	NA	NA	NA
DPB1*16:01	0.00351	NA	0.01	NA	0.0088	0.0053	0	0.002	NA	NA	NA	NA	NA	NA	NA	NA	0.005	NA	NA	NA	NA	NA	NA	NA	NA	NA	NA	NA	NA	0.0041	NA	NA	9e-05	NA	NA	NA	NA	NA	NA	NA	NA	NA	NA	NA	NA	NA	NA	NA	NA
DPB1*17:01	0.02544	NA	NA	NA	0.0337	0.0309	0	0.019	NA	NA	NA	NA	NA	NA	NA	NA	NA	NA	NA	NA	NA	NA	NA	NA	NA	NA	NA	NA	NA	0.0227	NA	NA	0.0129	NA	NA	NA	NA	NA	0.01	NA	NA	NA	NA	NA	NA	0.06	NA	NA	NA
DPB1*173:01	0.00088	NA	NA	NA	NA	NA	NA	NA	NA	NA	NA	NA	NA	NA	NA	NA	NA	NA	NA	NA	NA	NA	NA	NA	NA	NA	NA	NA	NA	NA	NA	NA	NA	NA	NA	NA	NA	NA	NA	NA	NA	NA	NA	NA	NA	NA	NA	NA	NA
DPB1*18:01	0.01053	NA	NA	NA	0.0073	0.0085	0.049	NA	NA	NA	NA	NA	NA	NA	NA	NA	NA	NA	NA	NA	NA	NA	NA	NA	NA	NA	NA	NA	NA	0.0021	NA	NA	9e-05	NA	NA	NA	NA	NA	NA	NA	NA	NA	NA	NA	NA	0.055	NA	NA	NA
DPB1*19:01	0.00439	NA	NA	NA	0.0073	0.0021	0.006	0.013	NA	NA	NA	NA	NA	NA	NA	NA	0.01	NA	NA	NA	NA	NA	NA	NA	NA	NA	NA	NA	NA	NA	NA	NA	0.0074	NA	NA	NA	NA	NA	0.002	NA	NA	NA	NA	NA	NA	0.005	NA	NA	NA
DPB1*21:01	0.00088	NA	NA	NA	NA	NA	0	0.023	NA	NA	NA	NA	NA	NA	NA	NA	0.024	NA	NA	NA	NA	NA	NA	NA	NA	NA	NA	NA	NA	NA	NA	NA	0.0431	NA	NA	NA	NA	NA	NA	NA	NA	NA	NA	NA	NA	NA	NA	NA	NA
DPB1*23:01	0.00263	NA	NA	NA	0.0073	0.0011	0	NA	NA	NA	NA	NA	NA	NA	NA	NA	NA	NA	NA	NA	NA	NA	NA	NA	NA	NA	NA	NA	NA	0.0124	NA	NA	NA	NA	NA	NA	NA	NA	0.008	NA	NA	NA	NA	NA	NA	NA	NA	NA	NA
DPB1*26:01	0.01053	NA	NA	NA	0.0015	NA	0	NA	NA	NA	NA	NA	NA	NA	NA	NA	NA	NA	NA	NA	NA	NA	NA	NA	NA	NA	NA	NA	NA	0.0021	NA	NA	0.0002	NA	NA	NA	NA	NA	NA	NA	NA	NA	NA	NA	NA	NA	NA	NA	NA
DPB1*28:01	0.00263	NA	NA	NA	NA	NA	0	0.002	NA	NA	NA	NA	NA	NA	NA	NA	0.111	NA	NA	NA	NA	NA	NA	NA	NA	NA	NA	NA	NA	NA	NA	NA	NA	NA	NA	NA	NA	NA	NA	NA	NA	NA	NA	NA	NA	NA	NA	NA	NA
DPB1*29:01	0.00088	NA	NA	NA	NA	NA	0	NA	NA	NA	NA	NA	NA	NA	NA	NA	NA	NA	NA	NA	NA	NA	NA	NA	NA	NA	NA	NA	NA	NA	NA	NA	NA	NA	NA	NA	NA	NA	NA	NA	NA	NA	NA	NA	NA	NA	NA	NA	NA
DPB1*30:01	0.00088	NA	NA	NA	NA	NA	0	NA	NA	NA	NA	NA	NA	NA	NA	NA	NA	NA	NA	NA	NA	NA	NA	NA	NA	NA	NA	NA	NA	0.0041	NA	NA	NA	NA	NA	NA	NA	NA	NA	NA	NA	NA	NA	NA	NA	NA	NA	NA	NA
DPB1*307:01	0.00088	NA	NA	NA	NA	NA	NA	NA	NA	NA	NA	NA	NA	NA	NA	NA	NA	NA	NA	NA	NA	NA	NA	NA	NA	NA	NA	NA	NA	NA	NA	NA	NA	NA	NA	NA	NA	NA	NA	NA	NA	NA	NA	NA	NA	NA	NA	NA	NA
DPB1*355:01	0.00088	NA	NA	NA	NA	NA	NA	NA	NA	NA	NA	NA	NA	NA	NA	NA	NA	NA	NA	NA	NA	NA	NA	NA	NA	NA	NA	NA	NA	NA	NA	NA	NA	NA	NA	NA	NA	NA	NA	NA	NA	NA	NA	NA	NA	NA	NA	NA	NA
DPB1*367:01	0.00088	NA	NA	NA	NA	NA	NA	NA	NA	NA	NA	NA	NA	NA	NA	NA	NA	NA	NA	NA	NA	NA	NA	NA	NA	NA	NA	NA	NA	NA	NA	NA	NA	NA	NA	NA	NA	NA	NA	NA	NA	NA	NA	NA	NA	NA	NA	NA	NA
DPB1*39:01	0.00175	NA	NA	NA	NA	0.0011	0.068	NA	NA	NA	NA	NA	NA	NA	NA	NA	NA	NA	NA	NA	NA	NA	NA	NA	NA	NA	NA	NA	NA	NA	NA	NA	NA	NA	NA	NA	NA	NA	NA	NA	NA	NA	NA	NA	NA	0.02	NA	NA	NA
DPB1*398:01	0.00175	NA	NA	NA	NA	NA	NA	NA	NA	NA	NA	NA	NA	NA	NA	NA	NA	NA	NA	NA	NA	NA	NA	NA	NA	NA	NA	NA	NA	NA	NA	NA	NA	NA	NA	NA	NA	NA	NA	NA	NA	NA	NA	NA	NA	NA	NA	NA	NA
DPB1*40:01	0.00088	NA	NA	NA	0.0015	NA	0.031	NA	NA	NA	NA	NA	NA	NA	NA	NA	NA	NA	NA	NA	NA	NA	NA	NA	NA	NA	NA	NA	NA	NA	NA	NA	NA	NA	NA	NA	NA	NA	NA	NA	NA	NA	NA	NA	NA	NA	NA	NA	NA
DPB1*442:01	0.00175	NA	NA	NA	NA	NA	NA	NA	NA	NA	NA	NA	NA	NA	NA	NA	NA	NA	NA	NA	NA	NA	NA	NA	NA	NA	NA	NA	NA	NA	NA	NA	NA	NA	NA	NA	NA	NA	NA	NA	NA	NA	NA	NA	NA	NA	NA	NA	NA
DPB1*45:01	0.00702	NA	NA	NA	NA	0.0011	0	NA	NA	NA	NA	NA	NA	NA	NA	NA	0.005	NA	NA	NA	NA	NA	NA	NA	NA	NA	NA	NA	NA	NA	NA	NA	0.0004	NA	NA	NA	NA	NA	NA	NA	NA	NA	NA	NA	NA	NA	NA	NA	NA
DPB1*457:01	0.00088	NA	NA	NA	NA	NA	NA	NA	NA	NA	NA	NA	NA	NA	NA	NA	NA	NA	NA	NA	NA	NA	NA	NA	NA	NA	NA	NA	NA	NA	NA	NA	NA	NA	NA	NA	NA	NA	NA	NA	NA	NA	NA	NA	NA	NA	NA	NA	NA
DPB1*50:01	0.00088	NA	NA	NA	NA	NA	0	NA	NA	NA	NA	NA	NA	NA	NA	NA	NA	NA	NA	NA	NA	NA	NA	NA	NA	NA	NA	NA	NA	NA	NA	NA	NA	NA	NA	NA	NA	NA	NA	NA	NA	NA	NA	NA	NA	NA	NA	NA	NA
DPB1*55:01	0.00175	NA	NA	NA	NA	NA	0	NA	NA	NA	NA	NA	NA	NA	NA	NA	NA	NA	NA	NA	NA	NA	NA	NA	NA	NA	NA	NA	NA	NA	NA	NA	NA	NA	NA	NA	NA	NA	NA	NA	NA	NA	NA	NA	NA	0.01	NA	NA	NA
DPB1*80:01	0.00088	NA	NA	NA	NA	NA	NA	NA	NA	NA	NA	NA	NA	NA	NA	NA	0.005	NA	NA	NA	NA	NA	NA	NA	NA	NA	NA	NA	NA	NA	NA	NA	NA	NA	NA	NA	NA	NA	NA	NA	NA	NA	NA	NA	NA	NA	NA	NA	NA
DPB1*89:01	0.00088	NA	NA	NA	NA	NA	NA	NA	NA	NA	NA	NA	NA	NA	NA	NA	NA	NA	NA	NA	NA	NA	NA	NA	NA	NA	NA	NA	NA	NA	NA	NA	NA	NA	NA	NA	NA	NA	NA	NA	NA	NA	NA	NA	NA	NA	NA	NA	NA
DPB1*91:01	0.00351	NA	NA	NA	NA	NA	NA	NA	NA	NA	NA	NA	NA	NA	NA	NA	NA	NA	NA	NA	NA	NA	NA	NA	NA	NA	NA	NA	NA	NA	NA	NA	9e-05	NA	NA	NA	NA	NA	NA	NA	NA	NA	NA	NA	NA	NA	NA	NA	NA
DPB1*93:01	0.00088	NA	NA	NA	NA	NA	NA	NA	NA	NA	NA	NA	NA	NA	NA	NA	0.01	NA	NA	NA	NA	NA	NA	NA	NA	NA	NA	NA	NA	NA	NA	NA	9e-05	NA	NA	NA	NA	NA	NA	NA	NA	NA	NA	NA	NA	NA	NA	NA	NA
DQA1*01:01	0.11404	0.0288	0.167	NA	NA	NA	NA	0.098	NA	NA	NA	NA	NA	NA	NA	NA	NA	NA	NA	NA	NA	NA	NA	NA	NA	NA	NA	NA	NA	NA	NA	NA	0.033	NA	NA	NA	NA	NA	NA	NA	NA	NA	NA	NA	NA	0.14	0.1048	NA	NA
DQA1*01:02	0.28333	0.2019	0.096	NA	NA	NA	NA	0.201	NA	NA	NA	NA	NA	NA	NA	NA	NA	NA	NA	NA	NA	NA	NA	NA	NA	NA	NA	NA	NA	NA	NA	NA	0.182	NA	NA	NA	NA	NA	NA	NA	NA	NA	NA	NA	NA	0.32	0.2661	NA	NA
DQA1*01:03	0.07456	0.0865	0.359	NA	NA	NA	NA	0.066	NA	NA	NA	NA	NA	NA	NA	NA	NA	NA	NA	NA	NA	NA	NA	NA	NA	NA	NA	NA	NA	NA	NA	NA	0.07	NA	NA	NA	NA	NA	NA	NA	NA	NA	NA	NA	NA	0.035	0.0726	NA	NA
DQA1*01:04	0.00088	0.0288	NA	NA	NA	NA	NA	NA	NA	NA	NA	NA	NA	NA	NA	NA	NA	NA	NA	NA	NA	NA	NA	NA	NA	NA	NA	NA	NA	NA	NA	NA	0.072	NA	NA	NA	NA	NA	NA	NA	NA	NA	NA	NA	NA	NA	0.0242	NA	NA
DQA1*01:05	0.00439	0.0192	NA	NA	NA	NA	NA	NA	NA	NA	NA	NA	NA	NA	NA	NA	NA	NA	NA	NA	NA	NA	NA	NA	NA	NA	NA	NA	NA	NA	NA	NA	0.015	NA	NA	NA	NA	NA	NA	NA	NA	NA	NA	NA	NA	NA	NA	NA	NA
DQA1*02:01	0.10526	0.1442	0.04	NA	NA	NA	NA	0.057	NA	NA	NA	NA	NA	NA	NA	NA	NA	NA	NA	NA	NA	NA	NA	NA	NA	NA	NA	NA	NA	NA	NA	NA	0.039	NA	NA	NA	NA	NA	NA	NA	NA	NA	NA	NA	NA	0.07	0.0686	NA	NA
DQA1*03:01	0.1193	0.0577	0.202	NA	NA	NA	NA	0.267	NA	NA	NA	NA	NA	NA	NA	NA	NA	NA	NA	NA	NA	NA	NA	NA	NA	NA	NA	NA	NA	NA	NA	NA	0.06	NA	NA	NA	NA	NA	NA	NA	NA	NA	NA	NA	NA	0.02	0.0887	NA	NA
DQA1*03:03	0.00526	0.0769	NA	NA	NA	NA	NA	NA	NA	NA	NA	NA	NA	NA	NA	NA	NA	NA	NA	NA	NA	NA	NA	NA	NA	NA	NA	NA	NA	NA	NA	NA	0.065	NA	NA	NA	NA	NA	NA	NA	NA	NA	NA	NA	NA	NA	0.0161	NA	NA
DQA1*04:01	0.01754	0.0192	NA	NA	NA	NA	NA	0.006	NA	NA	NA	NA	NA	NA	NA	NA	NA	NA	NA	NA	NA	NA	NA	NA	NA	NA	NA	NA	NA	NA	NA	NA	0.008	NA	NA	NA	NA	NA	NA	NA	NA	NA	NA	NA	NA	0.135	0.0202	NA	NA
DQA1*05:01	0.26316	0.1538	0.131	NA	NA	NA	NA	0.184	NA	NA	NA	NA	NA	NA	NA	NA	NA	NA	NA	NA	NA	NA	NA	NA	NA	NA	NA	NA	NA	NA	NA	NA	0.067	NA	NA	NA	NA	NA	NA	NA	NA	NA	NA	NA	NA	0.28	0.0766	NA	NA
DQA1*05:05	0.00351	0.1635	NA	NA	NA	NA	NA	NA	NA	NA	NA	NA	NA	NA	NA	NA	NA	NA	NA	NA	NA	NA	NA	NA	NA	NA	NA	NA	NA	NA	NA	NA	0.077	NA	NA	NA	NA	NA	NA	NA	NA	NA	NA	NA	NA	NA	0.25	NA	NA
DQA1*06:01	0.00877	0.0192	0.005	NA	NA	NA	NA	0.121	NA	NA	NA	NA	NA	NA	NA	NA	NA	NA	NA	NA	NA	NA	NA	NA	NA	NA	NA	NA	NA	NA	NA	NA	0.139	NA	NA	NA	NA	NA	NA	NA	NA	NA	NA	NA	NA	NA	NA	NA	NA
DQB1*02:01	0.2614	0.1538	0.071	NA	0.0989	0.0955	0.369	0.121	NA	0.0437	NA	NA	NA	NA	NA	NA	0.01	NA	0.06	0.1459	NA	NA	0.1089	NA	NA	0.1148	0.273	NA	NA	0.0764	NA	NA	0.0669	NA	0.0484	0.1445	NA	NA	0.168	NA	NA	0.078	NA	NA	NA	0.105	0.0726	NA	NA
DQB1*02:02	0.00263	0.1442	NA	NA	0.127	0.1253	NA	NA	NA	0.0557	NA	NA	NA	NA	NA	NA	NA	NA	0.0557	NA	NA	NA	NA	NA	NA	0.1078	NA	NA	NA	0.062	NA	NA	0.0357	NA	0.086	NA	NA	NA	0.098	NA	NA	0.077	0.003	NA	NA	0.075	0.0766	NA	NA
DQB1*02:51	0.00088	NA	NA	NA	NA	NA	NA	NA	NA	NA	NA	NA	NA	NA	NA	NA	NA	NA	NA	NA	NA	NA	NA	NA	NA	NA	NA	NA	NA	NA	NA	NA	NA	NA	NA	NA	NA	NA	NA	NA	NA	NA	NA	NA	NA	NA	NA	NA	NA
DQB1*03:01	0.13158	0.1442	0.091	NA	0.1524	0.1603	0.03	0.242	NA	0.2	NA	NA	NA	NA	NA	NA	0.334	NA	0.2105	0.1907	NA	NA	0.2228	NA	NA	0.1924	0.154	NA	NA	0.3368	NA	NA	0.2355	NA	0.1129	0.1012	NA	NA	0.154	NA	NA	0.303	0.113	NA	NA	0.2	0.2702	NA	NA
DQB1*03:02	0.08246	0.1058	0.045	NA	0.0963	0.0977	0.036	0.07	NA	0.0632	NA	NA	NA	NA	NA	NA	0.005	NA	0.0689	0.2245	NA	NA	0.1683	NA	NA	0.0871	0.116	NA	NA	0.0517	NA	NA	0.0629	NA	0.1263	0.1203	NA	NA	0.104	NA	NA	0.059	0.108	NA	NA	0.01	0.0807	NA	NA
DQB1*03:03	0.0193	0.0192	0.015	NA	0.0254	0.0308	0.024	0.15	NA	0.19	NA	NA	NA	NA	NA	NA	0.029	NA	0.1915	0.0222	NA	NA	0.0099	NA	NA	0.0421	0.049	NA	NA	0.0145	NA	NA	0.1575	NA	0.0726	0.0904	NA	NA	0.068	NA	NA	0.039	0.135	NA	NA	0.005	0.0081	NA	NA
DQB1*03:05	0.00526	NA	NA	NA	NA	NA	0	0.004	NA	0.0005	NA	NA	NA	NA	NA	NA	NA	NA	0.0009	0.001	NA	NA	NA	NA	NA	0.0014	NA	NA	NA	0.0103	NA	NA	0.0002	NA	NA	0.0008	NA	NA	NA	NA	NA	0.003	NA	NA	NA	NA	NA	NA	NA
DQB1*03:69	0.00088	NA	NA	NA	NA	NA	NA	NA	NA	NA	NA	NA	NA	NA	NA	NA	NA	NA	NA	NA	NA	NA	NA	NA	NA	NA	NA	NA	NA	NA	NA	NA	NA	NA	NA	NA	NA	NA	NA	NA	NA	NA	NA	NA	NA	NA	NA	NA	NA
DQB1*04:02	0.02895	0.0288	0.126	NA	0.0548	0.0435	0.012	0.008	NA	0.0113	NA	NA	NA	NA	NA	NA	0.044	NA	0.011	0.1087	NA	NA	0.0792	NA	NA	0.0322	0.015	NA	NA	0.0145	NA	NA	0.0108	NA	0.0242	0.0141	NA	NA	0.008	NA	NA	0.031	0.039	NA	NA	0.11	0.0242	NA	NA
DQB1*04:52	0.00088	NA	NA	NA	NA	NA	NA	NA	NA	NA	NA	NA	NA	NA	NA	NA	NA	NA	NA	NA	NA	NA	NA	NA	NA	NA	NA	NA	NA	NA	NA	NA	NA	NA	NA	NA	NA	NA	NA	NA	NA	NA	NA	NA	NA	NA	NA	NA	NA
DQB1*05:01	0.09211	0.0481	0.03	NA	0.1497	0.1295	0.208	0.034	NA	0.0449	NA	NA	NA	NA	NA	NA	0.049	NA	0.032	0.1169	NA	NA	0.1584	NA	NA	0.1029	0.112	NA	NA	0.0764	NA	NA	0.038	NA	0.086	0.1084	NA	NA	0.09	NA	NA	0.118	0.075	NA	NA	0.17	0.0565	NA	NA
DQB1*05:02	0.17193	0.1058	0.01	NA	0.0307	0.0244	0	0.11	NA	0.0785	NA	NA	NA	NA	NA	NA	0.189	NA	0.0669	0.0096	NA	NA	0.005	NA	NA	0.0415	0.005	NA	NA	0.157	NA	NA	0.11769	NA	0.0134	0.0135	NA	NA	0.008	NA	NA	0.07	0.035	NA	NA	0.005	0.1452	NA	NA
DQB1*05:03	0.0307	0.0288	0.217	NA	0.0294	0.0244	0	0.03	NA	0.0399	NA	NA	NA	NA	NA	NA	0.102	NA	0.0355	0.0174	NA	NA	0.0198	NA	NA	0.0254	0.017	NA	NA	0.062	NA	NA	0.0436	NA	0.086	0.0967	NA	NA	0.026	NA	NA	0.069	0.027	NA	NA	0.005	0.0726	NA	NA
DQB1*05:34	0.00088	NA	NA	NA	NA	NA	NA	NA	NA	NA	NA	NA	NA	NA	NA	NA	NA	NA	NA	NA	NA	NA	NA	NA	NA	NA	NA	NA	NA	NA	NA	NA	NA	NA	NA	NA	NA	NA	NA	NA	NA	NA	NA	NA	NA	NA	NA	NA	NA
DQB1*06:01	0.05526	0.0769	0.313	NA	0.0107	0.017	0.006	0.112	NA	0.1187	NA	NA	NA	NA	NA	NA	0.136	NA	0.1208	0.0085	NA	NA	0.005	NA	NA	0.0089	0.01	NA	NA	0.0331	NA	NA	0.1127	NA	0.1909	0.1772	NA	NA	0.002	NA	NA	0.013	0.183	NA	NA	NA	0.004	NA	NA
DQB1*06:02	0.05526	0.0577	0.04	NA	0.0829	0.1083	0.19	0.038	NA	0.0614	NA	NA	NA	NA	NA	NA	0.058	NA	0.0559	0.0707	NA	NA	0.0693	NA	NA	0.1283	0.149	NA	NA	0.0227	NA	NA	0.03069	NA	0.0134	0.0195	NA	NA	0.196	NA	NA	0.035	0.082	NA	NA	0.225	0.0524	NA	NA
DQB1*06:03	0.02632	0.0096	0.02	NA	0.0655	0.0711	0.036	0.009	NA	0.0118	NA	NA	NA	NA	NA	NA	0.005	NA	0.0055	0.0458	NA	NA	0.1139	NA	NA	0.0773	0.055	NA	NA	0.0393	NA	NA	0.0067	NA	0.1048	0.0795	NA	NA	0.05	NA	NA	0.057	0.007	NA	NA	0.02	0.0726	NA	NA
DQB1*06:04	0.0193	0.0385	NA	NA	0.0441	0.034	0.065	0.008	NA	0.0106	NA	NA	NA	NA	NA	NA	NA	NA	0.0092	0.0236	NA	NA	0.0297	NA	NA	0.0252	0.022	NA	NA	0.0269	NA	NA	0.0033	NA	0.0108	0.0137	NA	NA	0.02	NA	NA	0.033	0.073	NA	NA	0.01	0.0403	NA	NA
DQB1*06:08	0.00088	NA	NA	NA	NA	0.0011	0.012	NA	NA	NA	NA	NA	NA	NA	NA	NA	NA	NA	NA	NA	NA	NA	NA	NA	NA	NA	NA	NA	NA	NA	NA	NA	NA	NA	NA	0.0004	NA	NA	NA	NA	NA	NA	NA	NA	NA	0.005	NA	NA	NA
DQB1*06:09	0.01228	NA	NA	NA	0.0094	0.0138	0	0.019	NA	0.0204	NA	NA	NA	NA	NA	NA	NA	NA	0.0208	0.0116	NA	NA	0.0099	NA	NA	0.0041	0.017	NA	NA	0.0083	NA	NA	0.0159	NA	0.0054	0.0105	NA	NA	0.002	NA	NA	0.007	0.004	NA	NA	0.055	0.0242	NA	NA
DQB1*06:11	0.00088	NA	NA	NA	NA	0.0011	NA	NA	NA	NA	NA	NA	NA	NA	NA	NA	NA	NA	NA	NA	NA	NA	NA	NA	NA	NA	NA	NA	NA	NA	NA	NA	NA	NA	NA	NA	NA	NA	NA	NA	NA	NA	NA	NA	NA	NA	NA	NA	NA
DRB1*01:01	0.01579	0.0096	0.01	NA	0.0617	0.0509	0.006	0.004	NA	0.0212	0.0264	NA	NA	NA	0.013	0.01	0.01	NA	0.0141	0.0403	0.015	0.033	0.061	0.046	0.0979	0.0806	0.086	0.0787	0.0982	0.0393	0.0048	0.0063	0.0055	0.028	0.0108	0.0195	0.013	0.079	0.07	0.0058	0.003	0.064	0.065	0.0582	0.056	0.015	0.0363	0.004	0.035
DRB1*01:02	0.01667	0.0192	NA	NA	0.0444	0.0413	0	NA	NA	0.0021	0.0018	NA	NA	NA	NA	NA	NA	NA	0.0006	0.0393	0.02	NA	0.027	0.041	0.0135	0.0119	0.007	0.0156	0.0116	0.0145	0.0001	0.0003	9e-05	NA	NA	0.0012	NA	0.008	0.002	0.0438	0.035	0.025	NA	0.0002	NA	0.045	0.004	0.047	0.046
DRB1*03:01	0.16053	0.1538	0.045	NA	0.1	0.0893	0.125	0.066	0.046	0.0437	0.0505	0.026	0.056	NA	0.007	0.04	0.005	0.017	0.06	0.0554	0.103	0.017	0.075	0.073	0.1001	0.1079	0.154	0.1184	0.1087	0.0826	0.0704	0.0645	0.0679	0.151	0.0484	0.0592	0.035	0.16	0.17	0.0917	0.1004	0.093	NA	0.0015	0.001	0.105	0.0726	0.136	0.122
DRB1*03:02	0.01754	0.0192	NA	NA	0.0062	0.0106	0	NA	NA	NA	NA	NA	NA	NA	NA	NA	NA	NA	NA	0.0164	0.064	NA	0.002	0.014	NA	NA	NA	NA	0.0002	NA	6.6e-05	NA	NA	NA	NA	0.0008	NA	0	NA	0.01	0.0015	0.001	NA	NA	NA	0.11	NA	0.004	NA
DRB1*04:01	0.00526	NA	0.005	NA	0.0235	0.0278	0	0.004	NA	0.0074	0.0122	NA	NA	0.004	NA	NA	0.01	NA	0.0087	0.0116	0.02	0.004	0.002	0.014	0.0296	0.0591	0.116	0.0647	0.0809	0.0103	0.0025	0.0031	0.0017	NA	0.0108	0.0095	NA	0.111	0.102	0.0024	0.0009	0.017	0.007	0.0095	0.013	NA	0.0081	0.004	0.024
DRB1*04:02	0.0193	0.0385	NA	NA	0.0235	0.0154	0	0.002	NA	0.0012	NA	NA	NA	NA	NA	NA	NA	NA	0.0006	0.0106	NA	NA	0.032	0.014	0.0255	0.0103	0.008	0.0068	0.0076	0.0083	0.0002	NA	0.0003	NA	NA	0.0018	0.007	0.003	0.002	0.0238	0.0114	0.014	NA	5e-05	NA	NA	0.0242	0.025	0.016
DRB1*04:03	0.03509	0.0192	0.01	NA	0.0148	0.0125	0.006	0.044	0.009	0.0186	0.0174	0.01	0.012	0.017	0.017	NA	0.01	0.013	0.015	0.014	0.01	0.013	0.018	0.014	0.0157	0.0082	0.008	0.0083	0.0054	0.0351	0.0311	0.0355	0.0259	0.06	0.0887	0.0935	0.011	0.004	0.002	0.0934	0.093	0.016	0.04	0.0306	0.03	NA	0.0363	0.047	0.005
DRB1*04:04	0.00263	0.0096	0.015	NA	0.021	0.0211	0	0.006	0.009	0.0074	0.0018	NA	NA	NA	NA	NA	NA	NA	0.0156	0.0444	NA	0.008	0.039	0.009	0.0146	0.0259	0.047	0.0273	0.0241	0.0062	0.0083	0.0068	0.009	0.018	0.0161	0.0128	NA	0.047	0.07	0.0203	0.0128	0.012	0.001	0.0026	0.003	NA	0.0121	0.017	0.014
DRB1*04:05	0.03772	0.0673	0.086	0.004	0.0222	0.024	0.006	0.042	0.088	0.0494	0.047	0.026	0.052	0.022	NA	0.015	0.031	0.029	0.0551	0.0294	0.02	0.021	0.016	0.023	0.0036	0.0031	0.002	0.011	0.0031	0.0186	0.0633	0.0626	0.0621	0.032	0.0188	0.0039	0.017	0.004	0.004	0.0185	0.0021	0.013	0.115	0.1349	0.14	0.005	0.0081	0.042	0.024
DRB1*04:06	0.00965	NA	NA	NA	NA	0.001	0	0.021	0.005	0.0296	0.0226	0.01	0.02	0.004	NA	0.015	0.005	0.017	0.0294	0.0007	NA	0.008	NA	0.009	0.0004	0.0007	0.002	NA	0.0003	NA	0.0175	0.0134	0.0229	NA	NA	0.003	NA	0.001	NA	0.0048	0.0009	0.001	0.035	0.0339	0.035	NA	NA	0.013	0.003
DRB1*04:07	0.00263	NA	NA	NA	0.0086	0.0087	0	0.002	NA	0.0017	NA	NA	NA	NA	NA	0.01	0.005	NA	0.0017	0.1227	0.01	0.354	0.093	0.15	0.0027	0.0052	0.012	0.0067	0.0083	0.0041	0.0003	0.0003	0.0004	NA	NA	0.0004	NA	0.018	0.014	0.0017	NA	0.004	0.009	0.0057	0.005	NA	0.0242	NA	0.008
DRB1*04:08	0.00088	NA	NA	NA	0.0025	0.0038	0	NA	NA	0.0004	0.0018	NA	NA	NA	NA	NA	NA	NA	0.0012	0.0041	NA	NA	NA	NA	0.0031	0.0054	0.005	NA	0.0054	NA	6.6e-05	NA	9e-05	NA	0.0027	0.0046	NA	0.002	0.008	0.0021	0.0003	0.002	NA	NA	NA	NA	NA	NA	0.003
DRB1*04:10	0.00088	NA	0.025	NA	NA	0.0019	0	0.002	NA	0.0027	0.0018	NA	NA	NA	NA	NA	NA	0.008	0.002	0.0034	0.005	NA	0.005	0.014	0.0001	NA	NA	NA	NA	0.0021	0.0006	0.0006	0.0011	0.005	0.0081	0.0034	NA	0	NA	0.0003	NA	0	0.018	0.0215	0.018	NA	NA	NA	NA
DRB1*04:82	0.00088	NA	NA	NA	NA	NA	NA	NA	NA	NA	NA	NA	NA	NA	NA	NA	NA	NA	NA	NA	NA	NA	NA	NA	NA	NA	NA	NA	NA	NA	NA	NA	NA	NA	NA	NA	NA	NA	NA	NA	NA	NA	NA	NA	NA	NA	NA	NA	NA
DRB1*07:01	0.10877	0.1442	0.04	NA	0.1346	0.142	0.244	0.057	NA	0.0669	0.1324	0.021	0.008	0.004	0.003	0.015	NA	0.055	0.066	0.094	0.098	0.046	0.059	0.086	0.0978	0.1428	0.156	0.1586	0.1214	0.0599	0.0377	0.0391	0.0393	0.069	0.1559	0.1768	0.136	0.16	0.162	0.0873	0.0941	0.125	0.003	0.0034	0.002	0.07	0.0686	0.17	0.157
DRB1*08:02	0.00088	NA	NA	NA	0.0086	0.0038	0	0.006	NA	0.0054	0.0018	NA	NA	NA	NA	0.005	0.021	NA	0.0066	0.0646	NA	0.1	0.052	0.027	0.0011	0.0006	NA	NA	0.0007	NA	0.0034	0.0032	0.0034	NA	0.0134	0.0063	NA	0.001	NA	0.0005	NA	0.002	0.04	0.0421	0.049	NA	0.004	0.004	NA
DRB1*08:03	0.00351	0.0096	0.354	0.265	0.0049	0.0067	0	0.059	0.051	0.0794	0.0784	0.046	0.004	0.013	0.03	0.03	0.167	0.038	0.0954	0.0017	NA	NA	NA	NA	0.0006	0.002	0.003	NA	0.002	NA	0.062	0.0685	0.0594	0.018	0.0081	0.0122	0.007	0.002	0.004	0.0013	0.0009	0.003	0.081	0.0832	0.094	NA	NA	NA	0.003
DRB1*08:04	0.00614	0.0192	NA	NA	0.0074	0.0086	0	NA	NA	0.0003	0.0018	NA	NA	NA	NA	NA	NA	NA	NA	0.0103	0.049	0.004	0.011	0.032	0.0032	0.0017	NA	NA	0.0018	0.0062	6.6e-05	0.0005	9e-05	NA	0.0027	0.0008	NA	0.001	NA	0.0246	0.0084	0.004	NA	NA	NA	0.035	0.0121	0.034	0.005
DRB1*09:01	0.00614	NA	NA	NA	0.0123	0.0125	NA	0.144	0.093	0.179	0.1569	0.041	0.117	0.013	0.027	0.283	0.021	0.004	0.1796	0.0137	0.025	NA	NA	0.009	0.0026	0.0061	0.012	0.0063	0.0097	0.0041	0.1587	0.1482	0.1537	0.018	NA	0.0052	0.021	0.007	NA	0.0018	0.0003	0.004	0.124	0.1428	0.149	0.01	0.004	0.004	0.011
DRB1*10:01	0.04211	0.0096	0.005	NA	0.0198	0.024	0.006	0.011	NA	0.0161	0.0154	0.015	0.008	NA	0.003	0.03	0.005	NA	0.0124	0.0178	0.02	0.008	0.014	0.023	0.0104	0.009	0.007	0.0084	0.0072	0.0145	0.0155	0.0167	0.015	0.147	0.0726	0.0848	0.015	0.007	NA	0.0306	0.0479	0.019	0.009	0.0047	0.004	0.025	0.0161	0.009	0.008
DRB1*11:01	0.05	0.0962	NA	NA	0.0729	0.0489	0.006	0.07	0.023	0.0614	0.0444	0.021	0.02	NA	0.013	0.015	0.021	0.008	0.0684	0.0332	0.093	0.038	0.059	0.064	0.0788	0.0776	0.034	0.0803	0.0738	0.0971	0.0517	0.0529	0.053	0.041	0.0403	0.0396	0.021	0.024	0.018	0.0537	0.0156	0.12	0.034	0.0252	0.028	0.16	0.0927	0.051	0.046
DRB1*11:02	0.01491	0.0096	NA	NA	0.0136	0.0144	0.054	NA	NA	NA	NA	NA	NA	NA	NA	NA	NA	NA	NA	0.0092	0.039	0.008	0.027	0.018	0.0018	0.0026	0.002	NA	0.0017	0.0041	NA	NA	NA	NA	NA	NA	NA	0.001	0.002	0.0015	0.0003	0.006	NA	NA	NA	0.065	NA	0.021	0.008
DRB1*11:03	0.00088	NA	NA	NA	0.0074	0.0067	0	NA	NA	NA	NA	NA	NA	NA	NA	NA	NA	NA	NA	0.0021	NA	NA	0.007	0.005	0.0088	0.0122	0.008	0.0067	0.0103	0.0145	NA	0.0001	0.0002	NA	NA	0.0002	NA	0.004	NA	0.0045	0.0017	0.015	NA	NA	NA	NA	NA	0.004	0.011
DRB1*11:04	0.04211	0.0288	NA	NA	0.0247	0.024	0	NA	NA	0.0029	0.0035	NA	NA	NA	NA	0.015	0.016	NA	0.0017	0.0198	0.015	NA	0.02	0.018	0.0766	0.0467	0.008	0.0337	0.0299	0.186	0.0018	0.0018	0.001	NA	NA	0.0047	NA	0.013	0.004	0.1857	0.2307	0.1	NA	NA	NA	NA	0.129	0.017	0.055
DRB1*12:01	0.01404	0.0096	0.005	0.118	0.0136	0.0144	0.143	0.028	NA	0.0288	0.0264	NA	NA	NA	0.003	0.081	0.005	NA	0.0329	0.0113	0.029	NA	0.0045	0.009	0.0154	0.0183	0.01	0.0085	0.0193	0.0124	0.0269	0.0292	0.0264	0.009	0.0081	0.0067	NA	0.013	0.012	0.0105	0.0006	0.012	0.038	0.0377	0.036	0.035	0.0161	0.013	0.011
DRB1*12:02	0.00614	0.0192	0.005	NA	NA	0.0038	0	0.133	0.171	0.0841	0.0914	0.459	0.097	0.556	0.32	0.217	0.229	0.319	0.0957	NA	NA	NA	0.002	NA	NA	0.0006	NA	NA	0.0003	0.0021	0.1369	0.1366	0.1439	0.014	0.043	0.026	0.365	0	NA	8.1e-05	NA	0	0.015	0.0181	0.017	NA	NA	NA	NA
DRB1*13:01	0.0307	0.0096	0.015	NA	0.0667	0.072	0.155	0.009	NA	0.0118	0.0232	NA	NA	NA	NA	NA	0.005	0.071	0.0055	0.0465	0.029	0.021	0.1	0.073	0.0644	0.0741	0.045	0.0766	0.0768	0.0393	0.0064	0.0081	0.0068	0.138	0.1102	0.0799	NA	0.037	0.048	0.0198	0.0095	0.054	0.007	0.0059	0.004	0.055	0.0645	0.055	0.127
DRB1*13:02	0.0307	0.0385	NA	NA	0.0519	0.0528	0.054	0.028	NA	0.0311	0.0543	0.01	0.024	0.004	NA	0.03	NA	NA	0.03	0.0386	0.078	0.013	0.043	0.032	0.0441	0.0301	0.039	0.0452	0.0422	0.0331	0.0171	0.0204	0.0192	0.014	0.0161	0.0265	0.013	0.033	0.024	0.0479	0.0736	0.048	0.077	0.0595	0.064	0.045	0.0645	0.093	0.046
DRB1*13:03	0.00614	0.0096	NA	NA	0.0099	0.0134	0	NA	0.069	0.0001	NA	NA	0.036	0.004	NA	0.01	NA	0	0.0003	0.0106	0.044	0.004	0.009	0.014	0.009	0.02	0.003	0.0097	0.0102	0.0165	6.6e-05	0.0001	9e-05	NA	NA	0.0008	NA	0.012	0.01	0.0521	0.026	0.013	NA	NA	NA	0.02	0.0161	0.017	0.016
DRB1*13:207	0.00088	NA	NA	NA	NA	NA	NA	NA	NA	NA	NA	NA	NA	NA	NA	NA	NA	NA	NA	NA	NA	NA	NA	NA	NA	NA	NA	NA	NA	NA	NA	NA	NA	NA	NA	NA	NA	NA	NA	NA	NA	NA	NA	NA	NA	NA	NA	NA	NA
DRB1*14:01	0.00702	NA	0.045	0.189	0.0012	0.001	0.036	0.017	0.106	NA	NA	0.026	0.109	0.03	0.21	0.03	0.104	0.013	NA	0.0185	0.015	0.013	0.029	0.018	0.037	0.0044	0.017	0.027	0.0277	0.0434	NA	NA	NA	0.018	NA	0.007	NA	0.015	NA	0.0439	0.026	0.023	0.042	NA	0.038	0.005	0.0444	0.009	0.019
DRB1*14:04	0.02018	0.0096	NA	NA	0.0025	NA	0	0.002	0.009	0.0058	0.0035	0.021	0.032	0.004	0.117	NA	0.125	0.067	0.0035	0.0003	NA	NA	NA	NA	0.0015	0.0025	NA	NA	0.0006	0.0021	0.0068	0.006	0.0066	0.05	0.0645	0.0766	0.017	0	NA	0.0018	0.0798	0.003	NA	0.0001	NA	NA	0.004	NA	NA
DRB1*14:06	0.00088	NA	NA	0.021	0.0012	0.0019	0	NA	NA	NA	NA	NA	NA	NA	NA	NA	NA	NA	NA	0.0014	0.005	0.004	0.002	0.009	NA	NA	NA	NA	0.0001	NA	6.6e-05	0.0001	NA	NA	NA	NA	NA	0	NA	0.0003	NA	0	0.018	0.013	0.013	NA	NA	0.004	NA
DRB1*14:07	0.00088	NA	NA	NA	NA	NA	0	NA	NA	0.0011	NA	NA	NA	NA	NA	NA	NA	NA	0.0014	NA	NA	NA	NA	NA	0.0002	0.0001	NA	NA	6e-05	0.0041	0.0005	0.0008	0.0011	0.005	0.0027	0.002	NA	0	NA	0.0007	NA	0	0.003	0.0011	0.001	NA	NA	NA	NA
DRB1*14:141	0.00088	NA	NA	NA	NA	NA	NA	NA	NA	NA	NA	NA	NA	NA	NA	NA	NA	NA	NA	NA	NA	NA	NA	NA	NA	NA	NA	NA	NA	NA	NA	NA	NA	NA	NA	NA	NA	NA	NA	NA	NA	NA	NA	NA	NA	NA	NA	NA	NA
DRB1*14:216	0.00088	NA	NA	NA	NA	NA	NA	NA	NA	NA	NA	NA	NA	NA	NA	NA	NA	NA	NA	NA	NA	NA	NA	NA	NA	NA	NA	NA	NA	NA	NA	NA	NA	NA	NA	NA	NA	NA	NA	NA	NA	NA	NA	NA	NA	NA	NA	NA	NA
DRB1*14:54	0.00088	0.0192	NA	NA	0.0272	0.0259	NA	NA	NA	0.0355	0.0192	NA	NA	NA	NA	NA	NA	NA	0.0234	NA	NA	NA	NA	NA	NA	0.0173	NA	NA	NA	0.0124	0.0427	0.0427	0.0442	NA	0.0081	NA	NA	NA	0.026	NA	NA	0.029	NA	0.0327	NA	NA	0.0242	NA	NA
DRB1*15:01	0.0614	0.0577	0.045	NA	0.0679	0.0691	0	0.108	0.106	0.1062	0.0871	0.052	0.093	0.073	0.043	0.056	0.068	0	0.0868	0.0578	0.015	0.021	0.079	0.027	0.0871	0.1311	0.159	0.1176	0.1453	0.0434	0.104	0.1051	0.0965	0.07	0.0968	0.1184	0.043	0.182	0.19	0.0303	0.0101	0.056	0.085	0.0778	0.057	NA	0.0686	0.042	0.089
DRB1*15:02	0.03596	0.0673	0.051	0.038	0.0123	0.0163	0.006	0.053	0.065	0.0194	0.0227	0.108	0.133	0.125	0.07	0.045	0.057	0.084	0.0182	0.0085	0.005	NA	0.002	0.009	0.0125	0.008	0.01	NA	0.0058	0.0331	0.0315	0.029	0.03829	0.088	0.1237	0.0883	0.233	0.004	0.002	0.047	0.0717	0.014	0.1	0.1065	0.099	NA	0.004	0.034	0.005
DRB1*15:03	0.02193	0.0096	NA	NA	0.016	0.0269	0.12	NA	NA	NA	NA	NA	NA	NA	NA	NA	NA	NA	NA	0.014	0.147	NA	NA	0.032	0.0005	NA	NA	NA	0.0001	NA	0.0001	0.0003	9e-05	NA	NA	0.0006	NA	0	NA	0.0147	0.0002	0.001	NA	NA	NA	0.185	NA	NA	NA
DRB1*15:06	0.00526	NA	NA	NA	0.0012	0.001	NA	NA	NA	NA	NA	NA	NA	NA	NA	NA	NA	NA	NA	NA	NA	NA	NA	NA	NA	0.0001	NA	NA	NA	NA	NA	NA	9e-05	NA	0.0054	0.0039	NA	0	NA	NA	NA	0	NA	NA	NA	NA	NA	NA	NA
DRB1*16:01	0.05351	0.0385	NA	NA	0.0198	0.0182	0.006	NA	0.005	0.0004	NA	NA	NA	NA	NA	NA	NA	NA	0.0003	0.0044	NA	NA	0.009	NA	0.0941	0.0359	0.002	0.0223	0.0216	0.1157	0.0007	0.0006	0.0003	NA	NA	0.0003	NA	0.002	0.006	0.0067	0.0057	0.049	NA	NA	NA	NA	0.1048	0.017	0.022
DRB1*16:02	0.1	0.0577	0.01	NA	0.0123	0.0182	0	0.053	0.13	0.0358	0.0122	0.021	0.153	0.022	0.013	0.015	0.01	0.004	0.0343	0.0427	0.015	0.146	0.011	0.009	0.0101	0.0023	0.003	NA	0.0017	0.0207	0.0537	0.0551	0.0528	NA	0.0027	0.0025	0.03	0	0.002	0.0016	0.0111	0.005	0.009	0.009	0.005	NA	0.0323	NA	NA
DRB1*16:17	0.00088	NA	NA	NA	NA	NA	NA	NA	NA	NA	NA	NA	NA	NA	NA	NA	NA	NA	NA	NA	NA	NA	NA	NA	NA	NA	NA	NA	NA	NA	NA	NA	NA	NA	NA	NA	NA	NA	NA	NA	NA	NA	NA	NA	NA	NA	NA	NA	NA
[truncated: 51 more columns]

## Sheet: Table_S9
Table S9: Detected alleles in Whole Exome Sequencing (WES) compared to Whole Genome Sequencing (WGS). P-values were determined using the Fisher exact test and subsequently adjusted using the Bonferroni correction.
Allele	WES (n=428)	WGS (n=142)	p-value	p.adj (bonferroni)
A*02:01	109	51	0.063	1
A*11:01	74	23	0.716	1
A*03:01	59	20	1	1
A*26:01	50	20	0.573	1
A*32:01	48	19	0.665	1
A*01:01	68	18	0.368	1
A*33:03	35	17	0.255	1
A*68:01	52	16	0.775	1
A*24:02	68	15	0.117	1
A*30:01	28	13	0.366	1
A*31:01	22	12	0.23	1
A*02:05	35	8	0.373	1
A*23:01	19	6	1	1
A*30:02	24	6	0.534	1
A*68:02	13	6	0.597	1
A*02:11	17	4	0.618	1
A*24:07	3	3	0.18	1
A*29:01	4	3	0.382	1
A*29:02	9	3	1	1
A*01:03	14	2	0.385	1
A*02:02	11	2	0.533	1
A*02:06	2	2	0.273	1
A*02:17	3	2	0.608	1
A*03:02	15	2	0.265	1
A*33:01	8	2	1	1
A*74:01	15	2	0.265	1
A*26:17	0	1	0.257	1
A*30:04	6	1	0.685	1
A*30:09	2	1	1	1
A*31:16	0	1	0.257	1
A*34:01	0	1	0.257	1
A*36:01	5	1	1	1
A*69:01	4	1	1	1
B*51:01	70	35	0.102	1
B*50:01	71	26	0.904	1
B*40:06	78	23	0.409	1
B*08:01	70	22	0.622	1
B*58:01	33	15	0.502	1
B*18:01	31	13	0.604	1
B*35:01	26	10	0.848	1
B*52:01	29	10	1	1
B*07:02	20	9	0.529	1
B*41:01	19	8	0.663	1
B*35:03	33	6	0.139	1
B*35:08	30	6	0.247	1
B*42:01	15	6	0.805	1
B*53:01	27	6	0.322	1
B*15:03	22	5	0.507	1
B*35:02	20	5	0.646	1
B*45:01	19	5	0.644	1
B*55:01	21	5	0.503	1
B*13:02	11	4	1	1
B*37:01	9	4	0.753	1
B*38:01	11	4	1	1
B*40:01	7	4	0.494	1
B*49:01	13	4	1	1
B*58:02	11	4	1	1
B*07:05	5	3	0.442	1
B*14:02	8	3	1	1
B*15:17	9	3	1	1
B*15:18	4	3	0.389	1
B*27:02	1	3	0.059	1
B*15:08	0	2	0.069	1
B*44:02	7	2	1	1
B*44:03	15	2	0.266	1
B*57:01	4	2	0.657	1
B*57:03	5	2	1	1
B*15:01	3	1	1	1
B*15:02	4	1	1	1
B*15:10	8	1	0.459	1
B*15:13	0	1	0.264	1
B*15:21	0	1	0.264	1
B*18:02	0	1	0.264	1
B*27:07	0	1	0.264	1
B*35:254	0	1	0.264	1
B*39:01	9	1	0.47	1
B*39:06	5	1	1	1
B*39:24	1	1	0.458	1
B*41:02	2	1	1	1
B*47:01	1	1	0.458	1
B*48:01	0	1	0.264	1
B*51:02	2	1	1	1
B*51:08	3	1	1	1
B*51:56	0	1	0.264	1
B*56:01	0	1	0.264	1
B*57:02	0	1	0.264	1
B*58:08	0	1	0.264	1
C*06:02	117	43	0.769	1
C*15:02	93	37	0.456	1
C*07:02	97	36	0.751	1
C*04:01	137	32	0.028	1
C*07:01	48	15	0.769	1
C*12:03	63	15	0.182	1
C*03:02	26	14	0.197	1
C*17:01	38	14	0.871	1
C*12:02	28	10	1	1
C*16:02	28	9	1	1
C*01:02	18	8	0.65	1
C*02:02	10	5	0.553	1
C*03:04	19	5	0.813	1
C*07:04	9	5	0.37	1
C*14:02	15	5	1	1
C*16:01	14	5	1	1
C*05:01	5	3	0.432	1
C*08:02	12	3	0.771	1
C*02:10	16	2	0.183	1
C*08:01	5	2	1	1
C*14:03	2	2	0.275	1
C*15:04	3	2	0.608	1
C*18:01	4	2	0.651	1
C*03:64	0	1	0.258	1
C*04:03	3	1	1	1
C*04:87	0	1	0.258	1
C*06:88	0	1	0.258	1
C*07:40	0	1	0.258	1
C*08:03	0	1	0.258	1
C*15:17	0	1	0.258	1
C*16:04	7	1	0.688	1
C*16:49	0	1	0.258	1
C*17:29	0	1	0.258	1
DPA1*01:03	531	200	0.031	1
DPA1*02:01	194	59	0.46	1
DPA1*02:02	86	13	0.003	0.72
DPA1*01:12	9	3	1	1
DPA1*03:02	8	3	1	1
DPA1*03:03	10	3	1	1
DPA1*01:06	1	2	0.159	1
DPA1*01:08	0	1	0.253	1
DPB1*04:01	257	90	0.941	1
DPB1*02:01	166	64	0.446	1
DPB1*14:01	56	28	0.119	1
DPB1*03:01	74	26	1	1
DPB1*04:02	67	21	0.705	1
DPB1*13:01	35	13	0.866	1
DPB1*01:01	65	11	0.02	1
DPB1*09:01	25	6	0.533	1
DPB1*10:01	8	4	0.518	1
DPB1*18:01	8	4	0.518	1
DPB1*45:01	5	3	0.432	1
DPB1*16:01	2	2	0.275	1
DPB1*17:01	27	2	0.017	1
DPB1*23:01	1	2	0.165	1
DPB1*05:01	3	1	1	1
DPB1*15:01	5	1	1	1
DPB1*26:01	11	1	0.316	1
DPB1*307:01	0	1	0.258	1
DPB1*39:01	1	1	0.45	1
DPB1*442:01	1	1	0.45	1
DPB1*89:01	0	1	0.258	1
DPB1*93:01	0	1	0.258	1
DQA1*01:02	245	78	0.704	1
DQA1*05:01	223	77	0.816	1
DQA1*01:01	94	36	0.453	1
DQA1*02:01	87	33	0.506	1
DQA1*03:01	110	26	0.092	1
DQA1*01:03	61	24	0.515	1
DQA1*04:01	16	4	0.796	1
DQA1*06:01	6	4	0.28	1
DQA1*01:05	4	1	1	1
DQA1*05:05	3	1	1	1
DQB1*02:01	222	76	0.816	1
DQB1*05:02	148	48	0.928	1
DQB1*03:01	111	39	0.762	1
DQB1*05:01	77	28	0.723	1
DQB1*06:01	44	19	0.369	1
DQB1*03:02	78	16	0.063	1
DQB1*06:02	47	16	1	1
DQB1*05:03	26	9	1	1
DQB1*04:02	25	8	1	1
DQB1*06:03	24	6	0.67	1
DQB1*06:04	16	6	0.805	1
DQB1*06:09	9	5	0.357	1
DQB1*03:03	20	2	0.087	1
DQB1*03:05	4	2	0.644	1
DQB1*03:69	0	1	0.25	1
DQB1*05:34	0	1	0.25	1
DQB1*06:08	0	1	0.25	1
DQB1*06:11	0	1	0.25	1
DRB1*03:01	137	46	1	1
DRB1*07:01	92	32	0.913	1
DRB1*16:02	86	28	0.91	1
DRB1*11:01	38	19	0.159	1
DRB1*16:01	42	19	0.289	1
DRB1*15:01	53	17	1	1
DRB1*10:01	34	14	0.5	1
DRB1*15:02	28	13	0.359	1
DRB1*13:02	24	11	0.429	1
DRB1*04:03	31	9	0.853	1
DRB1*11:04	39	9	0.395	1
DRB1*13:01	27	8	0.845	1
DRB1*01:02	12	7	0.284	1
DRB1*04:05	37	6	0.106	1
DRB1*14:04	17	6	1	1
DRB1*01:01	14	4	1	1
DRB1*03:02	16	4	0.796	1
DRB1*04:06	7	4	0.483	1
DRB1*11:02	13	4	1	1
DRB1*12:02	4	3	0.377	1
DRB1*14:01	5	3	0.423	1
DRB1*15:03	22	3	0.162	1
DRB1*04:01	4	2	0.645	1
DRB1*04:02	20	2	0.086	1
DRB1*04:07	1	2	0.158	1
DRB1*12:01	14	2	0.384	1
DRB1*04:08	0	1	0.252	1
DRB1*08:03	3	1	1	1
DRB1*08:04	6	1	0.687	1
DRB1*09:01	6	1	0.687	1
DRB1*13:03	6	1	0.687	1
DRB1*14:06	0	1	0.252	1
DRB1*15:06	5	1	1	1

## Sheet: Table_S10
Table S10: Comparison of HLA allele homozygosity between low-ROH and high-ROH samples. The analysis utilized 313 randomly selected WES samples. Statistical significance was determined using Fisher's exact test and p-values were adjusted using the Bonferroni correction.
	High-ROH (n=56)		Low-ROH (n=257)
	Homozygous alleles	Heterozygous alleles	Homozygous alleles	Heterozygous alleles	p.value	adj.p.value
A	11 (20%)	45 (80%)	23 (9%)	234 (91%)	0.031	0.245
B	11 (20%)	45 (80%)	16 (6%)	241 (94%)	0.003	0.024*
C	17 (30%)	39 (70%)	17 (7%)	240 (93%)	<0.001	<0.001*
DQA1	18 (32%)	38 (68%)	52 (20%)	205 (80%)	0.075	0.602
DQB1	17 (30%)	39 (70%)	51 (20%)	206 (80%)	0.106	0.851
DRB1	13 (23%)	43 (77%)	33 (13%)	224 (87%)	0.06	0.479
DPA1	30 (54%)	26 (46%)	104 (40%)	153 (60%)	0.076	0.608
DPB1	15 (27%)	41 (73%)	37 (14%)	220 (86%)	0.03	0.239

[truncated: 1 more sheets: Table_S11]
